# Supplementary material for: Associations of screen-based sedentary activities with all cause dementia, Alzheimer’s disease, vascular dementia: a longitudinal study based on 462,524 participants from the UK Biobank
Source: BMC Public Health. 2023 Nov 2;23:2141. doi: 10.1186/s12889-023-17050-3 (PMC10621115; doi:10.1186/s12889-023-17050-3)
Supplement: Supplementary file 1 — Additional file 1: Table S1. The single nucleotide polymorphisms (SNPs) that showed significant genome-wide association with AD, (the SNP loci of newly discovered genes in the UKB database were not included). Table S2. The time spent watching television (TV) instrumental Variables (IVs) were obtained from a GWAS of UKB participants (https://gwas.mrcieu.ac.uk/; GWAS ID: ukb-b-5192). Table S3. Extract the instrumental Variables (IVs) information that exposure (the time spent watching television ) to the outcome(Alzheimer's disease). Table S4. The exposure(the time spent watching television ) instrumental Variables (IVs) were matched to the effect allele of outcome(Alzheimer's disease) instrumental Variables (IVs). Table S5. Alzheimer's disease instrumental Variables (IVs) were obtained from a GWAS of Alzheimer Disease Genetics Consortium (ADGC), European Alzheimer's Disease Initiative (EADI)]. (https://gwas.mrcieu.ac.uk/; GWAS ID:ieu-b-2). Table S6. Extract the instrumental Variables (IVs) information that exposure (Alzheimer's disease) to the outcome(the time spent watching television). Table S7. The exposure(Alzheimer's disease) instrumental Variables (IVs) were matched to the effect allele of outcome(the time spent watching television ) instrumental Variables (IVs) [file 12889_2023_17050_MOESM1_ESM.xlsx]

## Sheet: Table S1
Table S1. the single nucleotide polymorphisms (SNPs) that showed significant genome-wide association with AD, (the SNP loci of newly discovered genes in the UKB database were not included)
SNP	CHR	BP	A1	A2	P	BETA
rs4575098	1	161155392	A	G	1.8964e-10	0.0164116
rs6656401	1	207692049	A	G	2.58383e-18	0.0250141
rs4663105	2	127891427	C	A	1.44579e-44	0.0310951
rs10933431	2	233981912	G	C	7.62165e-10	-0.015437
rs6448453	4	11026028	A	G	1.97618e-09	0.0147046
rs7657553	4	11723235	A	G	0.0446642	0.00484004
rs9269853	6	32550322	A	C	3.04498e-08	0.0130692
rs9381563	6	47432637	C	T	1.99407e-10	0.0144515
rs1859788	7	99971834	A	G	1.80481e-15	-0.0183957
rs11763230	7	143108841	T	C	5.37477e-09	-0.0157722
rs4236673	8	27464929	A	G	1.48012e-19	-0.0201614
rs11257242	10	11721119	C	G	8.1137e-06	-0.0100073
rs7935829	11	59942815	G	A	2.70329e-15	-0.0175966
rs10792832	11	85867875	A	G	4.49501e-18	-0.0194824
rs11218343	11	121435587	C	T	8.11528e-12	-0.0359264
rs12590654	14	92938855	A	G	1.32257e-10	-0.0148266
rs442495	15	59022615	C	T	1.22124e-09	-0.0137211
rs117618017	15	63569902	T	C	3.43751e-08	0.0180267
rs59735493	16	31133100	A	G	3.72816e-08	-0.0129852
rs113260531	17	5138980	A	G	7.90536e-10	0.0199858
rs28394864	17	47450775	A	G	1.68452e-08	0.0123015
rs2632516	17	56409089	C	G	7.63295e-07	-0.0107835
rs8093731	18	29088958	T	C	0.0267447	-0.0177449
rs76726049	18	56189459	C	T	3.37745e-08	0.0567967
rs4147929	19	1063443	A	G	4.42778e-07	0.0144133
rs41289512	19	45351516	G	C	1.4591e-278	0.206303
rs76320948	19	46241841	T	C	4.07801e-08	0.0349329
rs3865444	19	51727962	A	C	5.14947e-09	-0.013757
rs6014724	20	54998544	G	A	5.38105e-10	-0.0228943

## Sheet: Table S2
Table S2. The time spent watching television (TV) instrumental Variables (IVs) were obtained from a GWAS of UKB participants (https://gwas.mrcieu.ac.uk/; GWAS ID: ukb-b-5192).
	pos.exposure	se.exposure	samplesize.exposure	chr.exposure	pval.exposure	beta.exposure	id.exposure	SNP	effect_allele.exposure	other_allele.exposure	eaf.exposure
1	93791437	0.00166324	437887	1	4.1e-10	-0.010396	ukb-b-5192	rs4847408	C	G	0.649373
2	3109151	0.00181991	437887	1	4.3e-08	0.00996891	ukb-b-5192	rs7539775	A	G	0.743419
3	84706933	0.00173287	437887	1	3.6e-08	0.0095438	ukb-b-5192	rs1085727	A	T	0.69299
4	184679019	0.00159006	437887	1	3.1e-08	0.00879878	ukb-b-5192	rs4469687	G	A	0.483936
5	243673099	0.00240961	437887	1	4.1e-10	-0.0150612	ukb-b-5192	rs12045585	A	G	0.131234
6	60350616	0.00235749	437887	1	1.3e-08	0.0134128	ukb-b-5192	rs1324491	A	G	0.130982
7	97783448	0.00177238	437887	1	9.4e-09	0.0101749	ukb-b-5192	rs57555420	T	C	0.281686
8	77967507	0.0024403	437887	1	1.1e-10	0.0157577	ukb-b-5192	rs71658797	A	T	0.121135
9	110037838	0.00173165	437887	1	7.2e-09	-0.0100199	ukb-b-5192	rs749056	G	T	0.304306
10	98327133	0.0022696	437887	1	1e-11	0.0154331	ukb-b-5192	rs75641275	C	A	0.14333
11	107619244	0.00168494	437887	1	2.9e-08	-0.00935017	ukb-b-5192	rs1730858	C	T	0.651431
12	61092456	0.00159355	437887	1	2e-11	-0.0106837	ukb-b-5192	rs814197	G	T	0.466816
13	50600165	0.00161279	437887	2	2e-09	0.00967893	ukb-b-5192	rs883027	C	G	0.419695
14	68399586	0.00180403	437887	2	2.6e-11	-0.0120253	ukb-b-5192	rs62145951	C	T	0.263053
15	24259188	0.00196818	437887	2	8.2e-09	0.0113462	ukb-b-5192	rs872169	G	C	0.205676
16	202864487	0.00198106	437887	2	2.1e-09	0.0118616	ukb-b-5192	rs4675246	T	G	0.200277
17	162091836	0.00159865	437887	2	1.3e-09	0.00970162	ukb-b-5192	rs3754970	C	T	0.502922
18	181825956	0.00163427	437887	2	1.9e-08	-0.00918965	ukb-b-5192	rs11680095	T	C	0.592713
19	60713235	0.00160509	437887	2	5.7e-20	0.0146862	ukb-b-5192	rs10189857	G	A	0.432324
20	116323703	0.00175505	437887	2	2.1e-09	0.0105116	ukb-b-5192	rs6740081	C	T	0.71078
21	193742999	0.00162396	437887	2	6.5e-11	0.0106072	ukb-b-5192	rs13014947	A	G	0.574722
22	107624244	0.00158628	437887	2	5.5e-11	0.0104012	ukb-b-5192	rs2906604	C	T	0.497337
23	104446759	0.00163238	437887	2	8.6e-12	0.0111458	ukb-b-5192	rs2678662	G	T	0.608337
24	147846855	0.00222488	437887	2	1.3e-09	0.0134953	ukb-b-5192	rs68056254	T	G	0.150874
25	117073427	0.00570793	437887	2	2.2e-08	0.0319589	ukb-b-5192	rs73946726	A	C	0.02024
26	100830040	0.00162133	437887	2	3.7e-11	-0.0107277	ukb-b-5192	rs4303732	C	T	0.40162
27	215376706	0.00159028	437887	2	3.2e-18	0.0138426	ukb-b-5192	rs62199883	A	C	0.48612
28	185921692	0.0018854	437887	2	1.9e-10	0.0120137	ukb-b-5192	rs263771	A	C	0.233452
29	85676752	0.00160214	437887	3	1.3e-10	-0.0103044	ukb-b-5192	rs9867437	C	A	0.460371
30	93987306	0.00162787	437887	3	1.5e-08	-0.00921437	ukb-b-5192	rs35797019	G	A	0.392335
31	36856030	0.00158744	437887	3	2e-08	-0.0089082	ukb-b-5192	rs9834970	C	T	0.497804
32	54178199	0.00160796	437887	3	2e-09	0.00964695	ukb-b-5192	rs9880023	T	G	0.556427
33	49948728	0.00160408	437887	3	7.4e-35	0.0197571	ukb-b-5192	rs2352984	C	T	0.430943
34	181419367	0.00195538	437887	3	3.1e-08	0.0108211	ukb-b-5192	rs114600294	C	G	0.20804
35	71582521	0.00161126	437887	3	7.6e-10	-0.00991351	ukb-b-5192	rs11714337	A	G	0.430094
36	114631548	0.00206031	437887	3	1.4e-08	-0.0116984	ukb-b-5192	rs9867121	A	C	0.184147
37	82291771	0.00163429	437887	4	3.4e-09	0.00966003	ukb-b-5192	rs6850494	C	A	0.386016
38	103188709	0.00301818	437887	4	1.7e-11	0.0203199	ukb-b-5192	rs13107325	T	C	0.075099
39	3237644	0.00161239	437887	4	3.5e-09	-0.00952438	ukb-b-5192	rs362312	C	T	0.424168
40	25408838	0.00188722	437887	4	3.1e-12	-0.0131563	ukb-b-5192	rs34811474	A	G	0.230691
41	17924734	0.00214529	437887	4	2e-09	0.0128703	ukb-b-5192	rs11938781	C	T	0.165734
42	152454334	0.00159621	437887	4	2.4e-17	0.0135276	ukb-b-5192	rs6814554	A	G	0.47436
43	55701312	0.0015984	437887	4	2.4e-08	0.00891407	ukb-b-5192	rs2646351	A	G	0.452916
44	147920094	0.00163872	437887	5	1.6e-09	-0.00988735	ukb-b-5192	rs7708324	G	A	0.377232
45	124274035	0.0020131	437887	5	1.1e-10	-0.0129815	ukb-b-5192	rs6895658	C	T	0.193239
46	62930015	0.00173776	437887	5	2.6e-14	0.0132392	ukb-b-5192	rs262890	G	A	0.298989
47	152503110	0.00214815	437887	5	6.7e-10	0.0132589	ukb-b-5192	rs114755463	A	G	0.16775
48	88793281	0.00165683	437887	5	1.3e-08	0.00942719	ukb-b-5192	rs4110177	A	G	0.367281
49	138568379	0.00180993	437887	5	2.9e-08	0.0100418	ukb-b-5192	rs11242455	T	C	0.727097
50	106773623	0.00167594	437887	5	3.2e-08	-0.00926961	ukb-b-5192	rs2283	G	A	0.339277
51	112054547	0.0015925	437887	5	6.8e-09	-0.00923038	ukb-b-5192	rs9326862	T	A	0.530752
52	59455212	0.00164809	437887	5	1.6e-10	-0.0105421	ukb-b-5192	rs996234	A	G	0.516342
53	96164771	0.00206636	437887	5	1.1e-08	-0.0118041	ukb-b-5192	rs249960	G	A	0.182119
54	24800012	0.00226447	437887	5	1.9e-08	-0.0127337	ukb-b-5192	rs1826510	A	G	0.828498
55	40362023	0.00159773	437887	6	6.7e-11	-0.0104272	ukb-b-5192	rs9471333	T	C	0.552259
56	166165563	0.00338741	437887	6	2.7e-10	0.0213895	ukb-b-5192	rs58541850	A	G	0.058526
57	98689604	0.00163099	437887	6	5.4e-09	-0.00951741	ukb-b-5192	rs1993092	C	T	0.389657
58	98369230	0.00164709	437887	6	2.8e-14	0.0125288	ukb-b-5192	rs4339469	G	T	0.62921
59	107788546	0.00159992	437887	6	2.6e-08	-0.0089043	ukb-b-5192	rs319068	C	T	0.549179
60	67556372	0.00164514	437887	6	3.8e-08	0.00904588	ukb-b-5192	rs12214364	G	T	0.415458
61	100600097	0.00184925	437887	6	3.6e-09	-0.0109161	ukb-b-5192	rs17789218	C	T	0.243949
62	31588384	0.00164635	437887	6	9.6e-11	0.0106577	ukb-b-5192	rs2857693	T	G	0.365548
63	26145217	0.00194834	437887	6	3.1e-21	-0.0184284	ukb-b-5192	rs75499503	T	C	0.219683
64	126371011	0.00163238	437887	7	2.1e-08	0.00914889	ukb-b-5192	rs10269099	T	G	0.391234
65	92661753	0.00159824	437887	7	4.2e-09	-0.00938934	ukb-b-5192	rs2106164	C	T	0.531731
66	8010634	0.00230213	437887	7	4.5e-12	0.0159314	ukb-b-5192	rs2240857	G	T	0.141014
67	112974602	0.00160341	437887	7	1.3e-09	-0.00972203	ukb-b-5192	rs7798292	A	G	0.43452
68	144239859	0.00161936	437887	8	3.1e-08	-0.00896843	ukb-b-5192	rs10109061	G	A	0.443183
69	92653740	0.00161092	437887	8	6.2e-10	-0.00996299	ukb-b-5192	rs6994132	C	T	0.579236
70	30854033	0.00173462	437887	8	2.1e-14	-0.0132649	ukb-b-5192	rs2725371	G	A	0.695652
71	118867693	0.00205835	437887	8	4.1e-09	0.0121001	ukb-b-5192	rs72673939	C	G	0.183051
72	10935898	0.00159595	437887	8	1.3e-08	0.00908177	ukb-b-5192	rs34094119	G	A	0.525005
73	23347865	0.00161525	437887	9	4.5e-17	-0.0135646	ukb-b-5192	rs12553324	G	C	0.415158
74	135763816	0.00213942	437887	9	1.1e-10	-0.0138006	ukb-b-5192	rs2073869	T	C	0.166613
75	126136139	0.00255272	437887	9	5.5e-10	0.0158383	ukb-b-5192	rs73571431	T	C	0.109769
76	120514261	0.00168493	437887	9	4.2e-08	-0.00923636	ukb-b-5192	rs10739499	G	C	0.662566
77	1785717	0.00169592	437887	9	2e-09	0.0101656	ukb-b-5192	rs494566	T	C	0.332086
78	92219921	0.00160508	437887	9	8.5e-12	0.0109638	ukb-b-5192	rs3138499	C	A	0.518183
79	22606560	0.00203837	437887	9	1.7e-10	-0.0130235	ukb-b-5192	rs4567133	A	C	0.810356
80	126733546	0.00163627	437887	10	4.8e-10	0.0101886	ukb-b-5192	rs11245482	C	T	0.385493
81	133775196	0.00183116	437887	10	3.7e-10	-0.0114732	ukb-b-5192	rs7921305	A	G	0.252545
82	85803372	0.00183429	437887	10	1.2e-09	-0.0111416	ukb-b-5192	rs61864793	C	T	0.251695
83	116569565	0.00164586	437887	10	1.6e-08	0.00929464	ukb-b-5192	rs7089973	A	C	0.380267
84	127188859	0.00161031	437887	10	1.3e-09	-0.00977557	ukb-b-5192	rs7899206	G	T	0.492382
85	103606543	0.00160863	437887	10	9.3e-10	-0.00984638	ukb-b-5192	rs11191129	T	C	0.422818
86	22124263	0.00170328	437887	10	3.9e-12	-0.0118194	ukb-b-5192	rs4747438	T	C	0.676512
87	11086083	0.00159831	437887	10	9.9e-09	0.00916233	ukb-b-5192	rs1291871	C	T	0.514085
88	95656364	0.00163844	437887	11	4.8e-12	-0.0113225	ukb-b-5192	rs10765776	A	C	0.390712
89	65934549	0.00165881	437887	11	5e-14	-0.0124933	ukb-b-5192	rs801733	C	A	0.357688
90	131969663	0.00210245	437887	11	6.3e-09	-0.0122141	ukb-b-5192	rs11222919	G	T	0.175374
91	107106532	0.00237086	437887	11	1.1e-08	-0.0135365	ukb-b-5192	rs115608101	T	C	0.130399
92	24092043	0.00383992	437887	12	9.7e-10	0.0234767	ukb-b-5192	rs77273138	A	T	0.045412
93	123718301	0.00184868	437887	12	1.1e-12	0.0131505	ukb-b-5192	rs1727332	T	C	0.753551
94	100869905	0.0018292	437887	13	9.1e-10	0.0112022	ukb-b-5192	rs9300594	G	A	0.253582
95	54269950	0.00181118	437887	13	3.9e-11	0.0119681	ukb-b-5192	rs1889996	G	T	0.738965
96	60434201	0.00185467	437887	13	2.1e-08	0.0103919	ukb-b-5192	rs147067	A	G	0.754854
97	111969328	0.00370246	437887	13	2.7e-08	0.0205886	ukb-b-5192	rs2479968	G	A	0.05112
98	26959322	0.00183543	437887	14	5.9e-11	0.012014	ukb-b-5192	rs178203	C	T	0.749551
99	69732119	0.0016448	437887	14	1.2e-08	0.00937259	ukb-b-5192	rs2185490	C	A	0.617654
100	44169073	0.00513927	437887	15	3.4e-08	-0.0283605	ukb-b-5192	rs78227853	T	C	0.024787
101	73369053	0.00444001	437887	15	9.8e-11	-0.0287273	ukb-b-5192	rs79373894	C	T	0.034386
102	53096084	0.00232818	437887	15	9.5e-09	0.0133615	ukb-b-5192	rs6493583	G	C	0.137725
103	78007213	0.00182359	437887	15	3.7e-08	-0.0100378	ukb-b-5192	rs4076457	T	C	0.256946
104	31088347	0.00164483	437887	16	1.6e-11	-0.0110813	ukb-b-5192	rs749671	A	G	0.371805
105	53509131	0.00173008	437887	16	7.4e-15	-0.0134542	ukb-b-5192	rs7184800	A	G	0.302842
106	72211984	0.00163103	437887	16	4.3e-10	-0.0101834	ukb-b-5192	rs4788616	G	T	0.391065
107	2291863	0.00159121	437887	17	3e-10	0.0100214	ukb-b-5192	rs898751	T	C	0.493393
108	53373610	0.00500326	437887	18	2.8e-08	-0.0277737	ukb-b-5192	rs184332798	A	G	0.026113
109	77618869	0.00159149	437887	18	2.9e-09	-0.00944795	ukb-b-5192	rs11662211	T	C	0.505628
110	35138110	0.0017236	437887	18	1.3e-10	0.0110747	ukb-b-5192	rs11877758	G	T	0.312562
111	19513570	0.00209757	437887	19	1.4e-09	0.0127107	ukb-b-5192	rs111901094	T	G	0.182164
112	10788813	0.00168508	437887	19	7.5e-13	-0.0120822	ukb-b-5192	rs6511708	C	T	0.664796
113	4474725	0.00395338	437887	19	3.4e-08	-0.0218278	ukb-b-5192	rs76608582	A	C	0.046861
114	50161091	0.0030792	437887	19	1.6e-08	0.0173842	ukb-b-5192	rs61743199	G	A	0.071839
115	31359574	0.00163175	437887	20	2.3e-09	0.00974739	ukb-b-5192	rs4911257	C	T	0.393375
116	41202935	0.00161539	437887	20	1.4e-11	-0.0109087	ukb-b-5192	rs6102912	C	T	0.41003
117	11910800	0.00162108	437887	20	5.9e-09	0.00943299	ukb-b-5192	rs11700249	G	T	0.408795
118	58891882	0.00217137	437887	20	4.2e-10	-0.0135653	ukb-b-5192	rs11696187	T	C	0.160229
119	62406886	0.00164426	437887	20	1.2e-08	0.00937122	ukb-b-5192	rs3810496	C	T	0.61619
120	48730315	0.0027597	437887	20	4.5e-09	0.0161817	ukb-b-5192	rs6125907	A	C	0.092033
121	40528346	0.00165277	437887	21	8e-11	-0.0107427	ukb-b-5192	rs11911112	C	A	0.365887

## Sheet: Table S3
Table S3. Extract the instrumental Variables (IVs) information that exposure (the time spent watching television ) to the outcome(Alzheimer's disease)
	SNP	chr	pos	beta.outcome	se.outcome	samplesize.outcome	pval.outcome	eaf.outcome	effect_allele.outcome	other_allele.outcome	outcome	id.outcome	originalname.outcome	outcome.deprecated	mr_keep.outcome	data_source.outcome
1	rs4567133	9	22606560	-0.0036	0.0196	63926	0.8532	NA	A	C	Alzheimer's disease || id:ieu-b-2	ieu-b-2	Alzheimer's disease	Alzheimer's disease || ||	TRUE	igd
2	rs147067	13	60434201	0.003	0.0165	63926	0.8569	NA	A	G	Alzheimer's disease || id:ieu-b-2	ieu-b-2	Alzheimer's disease	Alzheimer's disease || ||	TRUE	igd
3	rs11245482	10	126733546	-0.0019	0.0146	63926	0.8962	NA	C	T	Alzheimer's disease || id:ieu-b-2	ieu-b-2	Alzheimer's disease	Alzheimer's disease || ||	TRUE	igd
4	rs801733	11	65934549	0.0229	0.0149	63926	0.124	NA	C	A	Alzheimer's disease || id:ieu-b-2	ieu-b-2	Alzheimer's disease	Alzheimer's disease || ||	TRUE	igd
5	rs9300594	13	100869905	-0.0049	0.0167	63926	0.7696	NA	G	A	Alzheimer's disease || id:ieu-b-2	ieu-b-2	Alzheimer's disease	Alzheimer's disease || ||	TRUE	igd
6	rs10269099	7	126371011	-0.0018	0.0146	63926	0.9038	NA	T	G	Alzheimer's disease || id:ieu-b-2	ieu-b-2	Alzheimer's disease	Alzheimer's disease || ||	TRUE	igd
7	rs12214364	6	67556372	0.0023	0.0153	63926	0.8804	NA	G	T	Alzheimer's disease || id:ieu-b-2	ieu-b-2	Alzheimer's disease	Alzheimer's disease || ||	TRUE	igd
8	rs898751	17	2291863	-0.0235	0.0147	63926	0.1102	NA	T	C	Alzheimer's disease || id:ieu-b-2	ieu-b-2	Alzheimer's disease	Alzheimer's disease || ||	TRUE	igd
9	rs1085727	1	84706933	0.0258	0.0154	63926	0.0939096	NA	A	T	Alzheimer's disease || id:ieu-b-2	ieu-b-2	Alzheimer's disease	Alzheimer's disease || ||	TRUE	igd
10	rs4469687	1	184679019	0.0096	0.0143	63926	0.4997	NA	G	A	Alzheimer's disease || id:ieu-b-2	ieu-b-2	Alzheimer's disease	Alzheimer's disease || ||	TRUE	igd
11	rs1826510	5	24800012	-0.0219	0.0224	63926	0.3277	NA	A	G	Alzheimer's disease || id:ieu-b-2	ieu-b-2	Alzheimer's disease	Alzheimer's disease || ||	TRUE	igd
12	rs114600294	3	181419367	0.0103	0.0237	63926	0.664099	NA	C	G	Alzheimer's disease || id:ieu-b-2	ieu-b-2	Alzheimer's disease	Alzheimer's disease || ||	TRUE	igd
13	rs6740081	2	116323703	-0.0117	0.0156	63926	0.4558	NA	C	T	Alzheimer's disease || id:ieu-b-2	ieu-b-2	Alzheimer's disease	Alzheimer's disease || ||	TRUE	igd
14	rs4303732	2	100830040	-0.0246	0.0146	63926	0.0916199	NA	C	T	Alzheimer's disease || id:ieu-b-2	ieu-b-2	Alzheimer's disease	Alzheimer's disease || ||	TRUE	igd
15	rs6850494	4	82291771	-0.0032	0.0149	63926	0.8294	NA	C	A	Alzheimer's disease || id:ieu-b-2	ieu-b-2	Alzheimer's disease	Alzheimer's disease || ||	TRUE	igd
16	rs62199883	2	215376706	0.0007	0.0144	63926	0.9597	NA	A	C	Alzheimer's disease || id:ieu-b-2	ieu-b-2	Alzheimer's disease	Alzheimer's disease || ||	TRUE	igd
17	rs263771	2	185921692	-0.0055	0.018	63926	0.7591	NA	A	C	Alzheimer's disease || id:ieu-b-2	ieu-b-2	Alzheimer's disease	Alzheimer's disease || ||	TRUE	igd
18	rs58541850	6	166165563	-0.0214	0.0339	63926	0.5279	NA	A	G	Alzheimer's disease || id:ieu-b-2	ieu-b-2	Alzheimer's disease	Alzheimer's disease || ||	TRUE	igd
19	rs73571431	9	126136139	0.0354	0.0234	63926	0.1304	NA	T	C	Alzheimer's disease || id:ieu-b-2	ieu-b-2	Alzheimer's disease	Alzheimer's disease || ||	TRUE	igd
20	rs11222919	11	131969663	-0.0241	0.0189	63926	0.2035	NA	G	T	Alzheimer's disease || id:ieu-b-2	ieu-b-2	Alzheimer's disease	Alzheimer's disease || ||	TRUE	igd
21	rs11700249	20	11910800	-0.0107	0.0148	63926	0.4719	NA	G	T	Alzheimer's disease || id:ieu-b-2	ieu-b-2	Alzheimer's disease	Alzheimer's disease || ||	TRUE	igd
22	rs61743199	19	50161091	-0.009	0.0394	63926	0.82	NA	G	A	Alzheimer's disease || id:ieu-b-2	ieu-b-2	Alzheimer's disease	Alzheimer's disease || ||	TRUE	igd
23	rs73946726	2	117073427	0.0855	0.0508	63926	0.0926595	NA	A	C	Alzheimer's disease || id:ieu-b-2	ieu-b-2	Alzheimer's disease	Alzheimer's disease || ||	TRUE	igd
24	rs57555420	1	97783448	0.0008	0.0163	63926	0.9624	NA	T	C	Alzheimer's disease || id:ieu-b-2	ieu-b-2	Alzheimer's disease	Alzheimer's disease || ||	TRUE	igd
25	rs749056	1	110037838	-0.0128	0.0155	63926	0.4121	NA	G	T	Alzheimer's disease || id:ieu-b-2	ieu-b-2	Alzheimer's disease	Alzheimer's disease || ||	TRUE	igd
26	rs10189857	2	60713235	0.017	0.0145	63926	0.2397	NA	G	A	Alzheimer's disease || id:ieu-b-2	ieu-b-2	Alzheimer's disease	Alzheimer's disease || ||	TRUE	igd
27	rs62145951	2	68399586	-0.021	0.0164	63926	0.2008	NA	C	T	Alzheimer's disease || id:ieu-b-2	ieu-b-2	Alzheimer's disease	Alzheimer's disease || ||	TRUE	igd
28	rs6814554	4	152454334	-0.0183	0.0147	63926	0.2121	NA	A	G	Alzheimer's disease || id:ieu-b-2	ieu-b-2	Alzheimer's disease	Alzheimer's disease || ||	TRUE	igd
29	rs2106164	7	92661753	0.0165	0.0148	63926	0.2661	NA	C	T	Alzheimer's disease || id:ieu-b-2	ieu-b-2	Alzheimer's disease	Alzheimer's disease || ||	TRUE	igd
30	rs3138499	9	92219921	0.011	0.0142	63926	0.4407	NA	C	A	Alzheimer's disease || id:ieu-b-2	ieu-b-2	Alzheimer's disease	Alzheimer's disease || ||	TRUE	igd
31	rs4747438	10	22124263	0.0314	0.0156	63926	0.0431897	NA	T	C	Alzheimer's disease || id:ieu-b-2	ieu-b-2	Alzheimer's disease	Alzheimer's disease || ||	TRUE	igd
32	rs12553324	9	23347865	-0.0314	0.0156	63926	0.04458	NA	G	C	Alzheimer's disease || id:ieu-b-2	ieu-b-2	Alzheimer's disease	Alzheimer's disease || ||	TRUE	igd
33	rs72673939	8	118867693	-0.0403	0.0188	63926	0.0322597	NA	C	G	Alzheimer's disease || id:ieu-b-2	ieu-b-2	Alzheimer's disease	Alzheimer's disease || ||	TRUE	igd
34	rs11242455	5	138568379	0.0218	0.0165	63926	0.1864	NA	T	C	Alzheimer's disease || id:ieu-b-2	ieu-b-2	Alzheimer's disease	Alzheimer's disease || ||	TRUE	igd
35	rs7708324	5	147920094	-0.0253	0.0147	63926	0.0847793	NA	G	A	Alzheimer's disease || id:ieu-b-2	ieu-b-2	Alzheimer's disease	Alzheimer's disease || ||	TRUE	igd
36	rs35797019	3	93987306	0.0036	0.0146	63926	0.8032	NA	G	A	Alzheimer's disease || id:ieu-b-2	ieu-b-2	Alzheimer's disease	Alzheimer's disease || ||	TRUE	igd
37	rs78227853	15	44169073	-0.093	0.0421	63926	0.0270901	NA	T	C	Alzheimer's disease || id:ieu-b-2	ieu-b-2	Alzheimer's disease	Alzheimer's disease || ||	TRUE	igd
38	rs61864793	10	85803372	0.0353	0.0163	63926	0.0310399	NA	C	T	Alzheimer's disease || id:ieu-b-2	ieu-b-2	Alzheimer's disease	Alzheimer's disease || ||	TRUE	igd
39	rs2479968	13	111969328	0.0108	0.0371	63926	0.770801	NA	G	A	Alzheimer's disease || id:ieu-b-2	ieu-b-2	Alzheimer's disease	Alzheimer's disease || ||	TRUE	igd
40	rs4788616	16	72211984	-0.023	0.0144	63926	0.1109	NA	G	T	Alzheimer's disease || id:ieu-b-2	ieu-b-2	Alzheimer's disease	Alzheimer's disease || ||	TRUE	igd
41	rs11877758	18	35138110	-0.01	0.0158	63926	0.5265	NA	G	T	Alzheimer's disease || id:ieu-b-2	ieu-b-2	Alzheimer's disease	Alzheimer's disease || ||	TRUE	igd
42	rs6102912	20	41202935	-0.0077	0.0149	63926	0.6039	NA	C	T	Alzheimer's disease || id:ieu-b-2	ieu-b-2	Alzheimer's disease	Alzheimer's disease || ||	TRUE	igd
43	rs76608582	19	4474725	-0.0313	0.0494	63926	0.5267	NA	A	C	Alzheimer's disease || id:ieu-b-2	ieu-b-2	Alzheimer's disease	Alzheimer's disease || ||	TRUE	igd
44	rs6511708	19	10788813	0.0338	0.0151	63926	0.0257697	NA	C	T	Alzheimer's disease || id:ieu-b-2	ieu-b-2	Alzheimer's disease	Alzheimer's disease || ||	TRUE	igd
45	rs7921305	10	133775196	0.0033	0.0176	63926	0.8512	NA	A	G	Alzheimer's disease || id:ieu-b-2	ieu-b-2	Alzheimer's disease	Alzheimer's disease || ||	TRUE	igd
46	rs2185490	14	69732119	-0.018	0.0146	63926	0.2174	NA	C	A	Alzheimer's disease || id:ieu-b-2	ieu-b-2	Alzheimer's disease	Alzheimer's disease || ||	TRUE	igd
47	rs3810496	20	62406886	-0.0199	0.0153	63926	0.1933	NA	C	T	Alzheimer's disease || id:ieu-b-2	ieu-b-2	Alzheimer's disease	Alzheimer's disease || ||	TRUE	igd
48	rs77273138	12	24092043	0.0152	0.0364	63926	0.675899	NA	A	T	Alzheimer's disease || id:ieu-b-2	ieu-b-2	Alzheimer's disease	Alzheimer's disease || ||	TRUE	igd
49	rs11662211	18	77618869	0.0052	0.0148	63926	0.7271	NA	T	C	Alzheimer's disease || id:ieu-b-2	ieu-b-2	Alzheimer's disease	Alzheimer's disease || ||	TRUE	igd
50	rs7539775	1	3109151	0.036	0.0161	63926	0.0254402	NA	A	G	Alzheimer's disease || id:ieu-b-2	ieu-b-2	Alzheimer's disease	Alzheimer's disease || ||	TRUE	igd
51	rs814197	1	61092456	-0.0306	0.0143	63926	0.0327997	NA	G	T	Alzheimer's disease || id:ieu-b-2	ieu-b-2	Alzheimer's disease	Alzheimer's disease || ||	TRUE	igd
52	rs319068	6	107788546	0.0169	0.0143	63926	0.2363	NA	C	T	Alzheimer's disease || id:ieu-b-2	ieu-b-2	Alzheimer's disease	Alzheimer's disease || ||	TRUE	igd
53	rs2283	5	106773623	-0.0081	0.015	63926	0.5902	NA	G	A	Alzheimer's disease || id:ieu-b-2	ieu-b-2	Alzheimer's disease	Alzheimer's disease || ||	TRUE	igd
54	rs9326862	5	112054547	0.0202	0.0143	63926	0.1575	NA	T	A	Alzheimer's disease || id:ieu-b-2	ieu-b-2	Alzheimer's disease	Alzheimer's disease || ||	TRUE	igd
55	rs996234	5	59455212	0.0072	0.0143	63926	0.6125	NA	A	G	Alzheimer's disease || id:ieu-b-2	ieu-b-2	Alzheimer's disease	Alzheimer's disease || ||	TRUE	igd
56	rs262890	5	62930015	0.0027	0.0159	63926	0.8652	NA	G	A	Alzheimer's disease || id:ieu-b-2	ieu-b-2	Alzheimer's disease	Alzheimer's disease || ||	TRUE	igd
57	rs4110177	5	88793281	-0.0103	0.0152	63926	0.4974	NA	A	G	Alzheimer's disease || id:ieu-b-2	ieu-b-2	Alzheimer's disease	Alzheimer's disease || ||	TRUE	igd
58	rs10739499	9	120514261	0.0184	0.0151	63926	0.2225	NA	G	C	Alzheimer's disease || id:ieu-b-2	ieu-b-2	Alzheimer's disease	Alzheimer's disease || ||	TRUE	igd
59	rs7899206	10	127188859	-0.0167	0.0154	63926	0.2777	NA	G	T	Alzheimer's disease || id:ieu-b-2	ieu-b-2	Alzheimer's disease	Alzheimer's disease || ||	TRUE	igd
60	rs11191129	10	103606543	-0.0035	0.0145	63926	0.8115	NA	T	C	Alzheimer's disease || id:ieu-b-2	ieu-b-2	Alzheimer's disease	Alzheimer's disease || ||	TRUE	igd
61	rs9867437	3	85676752	0.0206	0.0143	63926	0.1498	NA	C	A	Alzheimer's disease || id:ieu-b-2	ieu-b-2	Alzheimer's disease	Alzheimer's disease || ||	TRUE	igd
62	rs13107325	4	103188709	0.0202	0.0273	63926	0.4607	NA	T	C	Alzheimer's disease || id:ieu-b-2	ieu-b-2	Alzheimer's disease	Alzheimer's disease || ||	TRUE	igd
63	rs1889996	13	54269950	-0.0067	0.0161	63926	0.6758	NA	G	T	Alzheimer's disease || id:ieu-b-2	ieu-b-2	Alzheimer's disease	Alzheimer's disease || ||	TRUE	igd
64	rs249960	5	96164771	0.0053	0.0184	63926	0.775001	NA	G	A	Alzheimer's disease || id:ieu-b-2	ieu-b-2	Alzheimer's disease	Alzheimer's disease || ||	TRUE	igd
65	rs2646351	4	55701312	0.0227	0.0144	63926	0.114	NA	A	G	Alzheimer's disease || id:ieu-b-2	ieu-b-2	Alzheimer's disease	Alzheimer's disease || ||	TRUE	igd
66	rs1727332	12	123718301	0.0374	0.0164	63926	0.0226298	NA	T	C	Alzheimer's disease || id:ieu-b-2	ieu-b-2	Alzheimer's disease	Alzheimer's disease || ||	TRUE	igd
67	rs7798292	7	112974602	0.0115	0.0143	63926	0.4234	NA	A	G	Alzheimer's disease || id:ieu-b-2	ieu-b-2	Alzheimer's disease	Alzheimer's disease || ||	TRUE	igd
68	rs79373894	15	73369053	-0.025	0.0462	63926	0.587899	NA	C	T	Alzheimer's disease || id:ieu-b-2	ieu-b-2	Alzheimer's disease	Alzheimer's disease || ||	TRUE	igd
69	rs4911257	20	31359574	0.0038	0.015	63926	0.7972	NA	C	T	Alzheimer's disease || id:ieu-b-2	ieu-b-2	Alzheimer's disease	Alzheimer's disease || ||	TRUE	igd
70	rs11911112	21	40528346	-0.012	0.0149	63926	0.4217	NA	C	A	Alzheimer's disease || id:ieu-b-2	ieu-b-2	Alzheimer's disease	Alzheimer's disease || ||	TRUE	igd
71	rs71658797	1	77967507	-0.0193	0.0239	63926	0.4191	NA	A	T	Alzheimer's disease || id:ieu-b-2	ieu-b-2	Alzheimer's disease	Alzheimer's disease || ||	TRUE	igd
72	rs872169	2	24259188	0.021	0.0177	63926	0.2348	NA	G	C	Alzheimer's disease || id:ieu-b-2	ieu-b-2	Alzheimer's disease	Alzheimer's disease || ||	TRUE	igd
73	rs2906604	2	107624244	0.0271	0.0142	63926	0.0568997	NA	C	T	Alzheimer's disease || id:ieu-b-2	ieu-b-2	Alzheimer's disease	Alzheimer's disease || ||	TRUE	igd
74	rs3754970	2	162091836	-0.0127	0.0143	63926	0.3759	NA	C	T	Alzheimer's disease || id:ieu-b-2	ieu-b-2	Alzheimer's disease	Alzheimer's disease || ||	TRUE	igd
75	rs2678662	2	104446759	-0.0133	0.0146	63926	0.3643	NA	G	T	Alzheimer's disease || id:ieu-b-2	ieu-b-2	Alzheimer's disease	Alzheimer's disease || ||	TRUE	igd
76	rs4847408	1	93791437	0.0267	0.0151	63926	0.0762307	NA	C	G	Alzheimer's disease || id:ieu-b-2	ieu-b-2	Alzheimer's disease	Alzheimer's disease || ||	TRUE	igd
77	rs75641275	1	98327133	0.0157	0.0208	63926	0.4485	NA	C	A	Alzheimer's disease || id:ieu-b-2	ieu-b-2	Alzheimer's disease	Alzheimer's disease || ||	TRUE	igd
78	rs4339469	6	98369230	0.0331	0.0148	63926	0.0256201	NA	G	T	Alzheimer's disease || id:ieu-b-2	ieu-b-2	Alzheimer's disease	Alzheimer's disease || ||	TRUE	igd
79	rs1993092	6	98689604	0.0007	0.0145	63926	0.9637	NA	C	T	Alzheimer's disease || id:ieu-b-2	ieu-b-2	Alzheimer's disease	Alzheimer's disease || ||	TRUE	igd
80	rs75499503	6	26145217	-0.0236	0.0175	63926	0.178	NA	T	C	Alzheimer's disease || id:ieu-b-2	ieu-b-2	Alzheimer's disease	Alzheimer's disease || ||	TRUE	igd
81	rs7089973	10	116569565	-0.0339	0.0152	63926	0.02594	NA	A	C	Alzheimer's disease || id:ieu-b-2	ieu-b-2	Alzheimer's disease	Alzheimer's disease || ||	TRUE	igd
82	rs34811474	4	25408838	-0.0012	0.0213	63926	0.9546	NA	A	G	Alzheimer's disease || id:ieu-b-2	ieu-b-2	Alzheimer's disease	Alzheimer's disease || ||	TRUE	igd
83	rs10109061	8	144239859	0.0137	0.0148	63926	0.3558	NA	G	A	Alzheimer's disease || id:ieu-b-2	ieu-b-2	Alzheimer's disease	Alzheimer's disease || ||	TRUE	igd
84	rs494566	9	1785717	0.0195	0.0163	63926	0.2325	NA	T	C	Alzheimer's disease || id:ieu-b-2	ieu-b-2	Alzheimer's disease	Alzheimer's disease || ||	TRUE	igd
85	rs362312	4	3237644	-0.012	0.0148	63926	0.4193	NA	C	T	Alzheimer's disease || id:ieu-b-2	ieu-b-2	Alzheimer's disease	Alzheimer's disease || ||	TRUE	igd
86	rs2352984	3	49948728	0.0002	0.0144	63926	0.9871	NA	C	T	Alzheimer's disease || id:ieu-b-2	ieu-b-2	Alzheimer's disease	Alzheimer's disease || ||	TRUE	igd
87	rs2857693	6	31588384	-0.0014	0.0151	63926	0.9249	NA	T	G	Alzheimer's disease || id:ieu-b-2	ieu-b-2	Alzheimer's disease	Alzheimer's disease || ||	TRUE	igd
88	rs2725371	8	30854033	-0.0135	0.0156	63926	0.3887	NA	G	A	Alzheimer's disease || id:ieu-b-2	ieu-b-2	Alzheimer's disease	Alzheimer's disease || ||	TRUE	igd
89	rs2240857	7	8010634	0.0059	0.0215	63926	0.782699	NA	G	T	Alzheimer's disease || id:ieu-b-2	ieu-b-2	Alzheimer's disease	Alzheimer's disease || ||	TRUE	igd
90	rs115608101	11	107106532	0.0099	0.0214	63926	0.643701	NA	T	C	Alzheimer's disease || id:ieu-b-2	ieu-b-2	Alzheimer's disease	Alzheimer's disease || ||	TRUE	igd
91	rs11680095	2	181825956	-0.0149	0.0149	63926	0.3195	NA	T	C	Alzheimer's disease || id:ieu-b-2	ieu-b-2	Alzheimer's disease	Alzheimer's disease || ||	TRUE	igd
92	rs68056254	2	147846855	0.0163	0.0201	63926	0.4178	NA	T	G	Alzheimer's disease || id:ieu-b-2	ieu-b-2	Alzheimer's disease	Alzheimer's disease || ||	TRUE	igd
93	rs13014947	2	193742999	0.031	0.0148	63926	0.0362402	NA	A	G	Alzheimer's disease || id:ieu-b-2	ieu-b-2	Alzheimer's disease	Alzheimer's disease || ||	TRUE	igd
94	rs4675246	2	202864487	-0.0057	0.0184	63926	0.757399	NA	T	G	Alzheimer's disease || id:ieu-b-2	ieu-b-2	Alzheimer's disease	Alzheimer's disease || ||	TRUE	igd
95	rs12045585	1	243673099	-0.011	0.022	63926	0.6182	NA	A	G	Alzheimer's disease || id:ieu-b-2	ieu-b-2	Alzheimer's disease	Alzheimer's disease || ||	TRUE	igd
96	rs883027	2	50600165	0.0184	0.0143	63926	0.1987	NA	C	G	Alzheimer's disease || id:ieu-b-2	ieu-b-2	Alzheimer's disease	Alzheimer's disease || ||	TRUE	igd
97	rs1730858	1	107619244	0.0077	0.0153	63926	0.6173	NA	C	T	Alzheimer's disease || id:ieu-b-2	ieu-b-2	Alzheimer's disease	Alzheimer's disease || ||	TRUE	igd
98	rs1324491	1	60350616	0.0302	0.0219	63926	0.1675	NA	A	G	Alzheimer's disease || id:ieu-b-2	ieu-b-2	Alzheimer's disease	Alzheimer's disease || ||	TRUE	igd
99	rs114755463	5	152503110	0.0151	0.0194	63926	0.436	NA	A	G	Alzheimer's disease || id:ieu-b-2	ieu-b-2	Alzheimer's disease	Alzheimer's disease || ||	TRUE	igd
100	rs6895658	5	124274035	0.0052	0.0178	63926	0.7709	NA	C	T	Alzheimer's disease || id:ieu-b-2	ieu-b-2	Alzheimer's disease	Alzheimer's disease || ||	TRUE	igd
101	rs9834970	3	36856030	-0.0015	0.0143	63926	0.9172	NA	C	T	Alzheimer's disease || id:ieu-b-2	ieu-b-2	Alzheimer's disease	Alzheimer's disease || ||	TRUE	igd
102	rs9880023	3	54178199	-0.0192	0.0144	63926	0.1801	NA	T	G	Alzheimer's disease || id:ieu-b-2	ieu-b-2	Alzheimer's disease	Alzheimer's disease || ||	TRUE	igd
103	rs11714337	3	71582521	-0.0076	0.0144	63926	0.598401	NA	A	G	Alzheimer's disease || id:ieu-b-2	ieu-b-2	Alzheimer's disease	Alzheimer's disease || ||	TRUE	igd
104	rs6994132	8	92653740	0.0217	0.0149	63926	0.1456	NA	C	T	Alzheimer's disease || id:ieu-b-2	ieu-b-2	Alzheimer's disease	Alzheimer's disease || ||	TRUE	igd
105	rs1291871	10	11086083	0.0032	0.0142	63926	0.8193	NA	C	T	Alzheimer's disease || id:ieu-b-2	ieu-b-2	Alzheimer's disease	Alzheimer's disease || ||	TRUE	igd
106	rs2073869	9	135763816	-0.0057	0.019	63926	0.766	NA	T	C	Alzheimer's disease || id:ieu-b-2	ieu-b-2	Alzheimer's disease	Alzheimer's disease || ||	TRUE	igd
107	rs17789218	6	100600097	-0.0071	0.0175	63926	0.6864	NA	C	T	Alzheimer's disease || id:ieu-b-2	ieu-b-2	Alzheimer's disease	Alzheimer's disease || ||	TRUE	igd
108	rs11938781	4	17924734	0.0409	0.0191	63926	0.0319102	NA	C	T	Alzheimer's disease || id:ieu-b-2	ieu-b-2	Alzheimer's disease	Alzheimer's disease || ||	TRUE	igd
109	rs4076457	15	78007213	-0.0108	0.0166	63926	0.5155	NA	T	C	Alzheimer's disease || id:ieu-b-2	ieu-b-2	Alzheimer's disease	Alzheimer's disease || ||	TRUE	igd
110	rs11696187	20	58891882	-0.0009	0.0193	63926	0.9627	NA	T	C	Alzheimer's disease || id:ieu-b-2	ieu-b-2	Alzheimer's disease	Alzheimer's disease || ||	TRUE	igd
111	rs184332798	18	53373610	-0.0029	0.0422	63926	0.9457	NA	A	G	Alzheimer's disease || id:ieu-b-2	ieu-b-2	Alzheimer's disease	Alzheimer's disease || ||	TRUE	igd

## Sheet: Table S4
Table S4.The exposure(the time spent watching television ) instrumental Variables (IVs) were matched to the effect allele of outcome(Alzheimer's disease) instrumental Variables (IVs)
	SNP	effect_allele.exposure	other_allele.exposure	effect_allele.outcome	other_allele.outcome	beta.exposure	beta.outcome	eaf.exposure	eaf.outcome	remove	palindromic	ambiguous	id.outcome	chr	pos	se.outcome	samplesize.outcome	pval.outcome	outcome	originalname.outcome	outcome.deprecated	mr_keep.outcome	data_source.outcome	pos.exposure	se.exposure	samplesize.exposure	chr.exposure	pval.exposure	id.exposure	exposure	mr_keep.exposure	pval_origin.exposure	data_source.exposure	action	mr_keep
1	rs10109061	G	A	G	A	-0.00896843	0.0137	0.443183	NA	FALSE	FALSE	FALSE	ieu-b-2	8	144239859	0.0148	63926	0.3558	Alzheimer's disease || id:ieu-b-2	Alzheimer's disease	Alzheimer's disease || ||	TRUE	igd	144239859	0.00161936	437887	8	3.09999e-08	ukb-b-5192	|| id:ukb-b-5192	TRUE	reported	igd	2	TRUE
2	rs10189857	G	A	G	A	0.0146862	0.017	0.432324	NA	FALSE	FALSE	FALSE	ieu-b-2	2	60713235	0.0145	63926	0.2397	Alzheimer's disease || id:ieu-b-2	Alzheimer's disease	Alzheimer's disease || ||	TRUE	igd	60713235	0.00160509	437887	2	5.70033e-20	ukb-b-5192	|| id:ukb-b-5192	TRUE	reported	igd	2	TRUE
3	rs10269099	T	G	T	G	0.00914889	-0.0018	0.391234	NA	FALSE	FALSE	FALSE	ieu-b-2	7	126371011	0.0146	63926	0.9038	Alzheimer's disease || id:ieu-b-2	Alzheimer's disease	Alzheimer's disease || ||	TRUE	igd	126371011	0.00163238	437887	7	2.1e-08	ukb-b-5192	|| id:ukb-b-5192	TRUE	reported	igd	2	TRUE
4	rs10739499	G	C	G	C	-0.00923636	0.0184	0.662566	NA	FALSE	TRUE	TRUE	ieu-b-2	9	120514261	0.0151	63926	0.2225	Alzheimer's disease || id:ieu-b-2	Alzheimer's disease	Alzheimer's disease || ||	TRUE	igd	120514261	0.00168493	437887	9	4.20001e-08	ukb-b-5192	|| id:ukb-b-5192	TRUE	reported	igd	2	FALSE
5	rs1085727	A	T	A	T	0.0095438	0.0258	0.69299	NA	FALSE	TRUE	TRUE	ieu-b-2	1	84706933	0.0154	63926	0.0939096	Alzheimer's disease || id:ieu-b-2	Alzheimer's disease	Alzheimer's disease || ||	TRUE	igd	84706933	0.00173287	437887	1	3.59998e-08	ukb-b-5192	|| id:ukb-b-5192	TRUE	reported	igd	2	FALSE
6	rs11191129	T	C	T	C	-0.00984638	-0.0035	0.422818	NA	FALSE	FALSE	FALSE	ieu-b-2	10	103606543	0.0145	63926	0.8115	Alzheimer's disease || id:ieu-b-2	Alzheimer's disease	Alzheimer's disease || ||	TRUE	igd	103606543	0.00160863	437887	10	9.29994e-10	ukb-b-5192	|| id:ukb-b-5192	TRUE	reported	igd	2	TRUE
7	rs11222919	G	T	G	T	-0.0122141	-0.0241	0.175374	NA	FALSE	FALSE	FALSE	ieu-b-2	11	131969663	0.0189	63926	0.2035	Alzheimer's disease || id:ieu-b-2	Alzheimer's disease	Alzheimer's disease || ||	TRUE	igd	131969663	0.00210245	437887	11	6.29999e-09	ukb-b-5192	|| id:ukb-b-5192	TRUE	reported	igd	2	TRUE
8	rs11242455	T	C	T	C	0.0100418	0.0218	0.727097	NA	FALSE	FALSE	FALSE	ieu-b-2	5	138568379	0.0165	63926	0.1864	Alzheimer's disease || id:ieu-b-2	Alzheimer's disease	Alzheimer's disease || ||	TRUE	igd	138568379	0.00180993	437887	5	2.90001e-08	ukb-b-5192	|| id:ukb-b-5192	TRUE	reported	igd	2	TRUE
9	rs11245482	C	T	C	T	0.0101886	-0.0019	0.385493	NA	FALSE	FALSE	FALSE	ieu-b-2	10	126733546	0.0146	63926	0.8962	Alzheimer's disease || id:ieu-b-2	Alzheimer's disease	Alzheimer's disease || ||	TRUE	igd	126733546	0.00163627	437887	10	4.79999e-10	ukb-b-5192	|| id:ukb-b-5192	TRUE	reported	igd	2	TRUE
10	rs114600294	C	G	C	G	0.0108211	0.0103	0.20804	NA	FALSE	TRUE	TRUE	ieu-b-2	3	181419367	0.0237	63926	0.664099	Alzheimer's disease || id:ieu-b-2	Alzheimer's disease	Alzheimer's disease || ||	TRUE	igd	181419367	0.00195538	437887	3	3.09999e-08	ukb-b-5192	|| id:ukb-b-5192	TRUE	reported	igd	2	FALSE
11	rs114755463	A	G	A	G	0.0132589	0.0151	0.16775	NA	FALSE	FALSE	FALSE	ieu-b-2	5	152503110	0.0194	63926	0.436	Alzheimer's disease || id:ieu-b-2	Alzheimer's disease	Alzheimer's disease || ||	TRUE	igd	152503110	0.00214815	437887	5	6.69993e-10	ukb-b-5192	|| id:ukb-b-5192	TRUE	reported	igd	2	TRUE
12	rs115608101	T	C	T	C	-0.0135365	0.0099	0.130399	NA	FALSE	FALSE	FALSE	ieu-b-2	11	107106532	0.0214	63926	0.643701	Alzheimer's disease || id:ieu-b-2	Alzheimer's disease	Alzheimer's disease || ||	TRUE	igd	107106532	0.00237086	437887	11	1.09999e-08	ukb-b-5192	|| id:ukb-b-5192	TRUE	reported	igd	2	TRUE
13	rs11662211	T	C	T	C	-0.00944795	0.0052	0.505628	NA	FALSE	FALSE	FALSE	ieu-b-2	18	77618869	0.0148	63926	0.7271	Alzheimer's disease || id:ieu-b-2	Alzheimer's disease	Alzheimer's disease || ||	TRUE	igd	77618869	0.00159149	437887	18	2.90001e-09	ukb-b-5192	|| id:ukb-b-5192	TRUE	reported	igd	2	TRUE
14	rs11680095	T	C	T	C	-0.00918965	-0.0149	0.592713	NA	FALSE	FALSE	FALSE	ieu-b-2	2	181825956	0.0149	63926	0.3195	Alzheimer's disease || id:ieu-b-2	Alzheimer's disease	Alzheimer's disease || ||	TRUE	igd	181825956	0.00163427	437887	2	1.89998e-08	ukb-b-5192	|| id:ukb-b-5192	TRUE	reported	igd	2	TRUE
15	rs11696187	T	C	T	C	-0.0135653	-0.0009	0.160229	NA	FALSE	FALSE	FALSE	ieu-b-2	20	58891882	0.0193	63926	0.9627	Alzheimer's disease || id:ieu-b-2	Alzheimer's disease	Alzheimer's disease || ||	TRUE	igd	58891882	0.00217137	437887	20	4.20001e-10	ukb-b-5192	|| id:ukb-b-5192	TRUE	reported	igd	2	TRUE
16	rs11700249	G	T	G	T	0.00943299	-0.0107	0.408795	NA	FALSE	FALSE	FALSE	ieu-b-2	20	11910800	0.0148	63926	0.4719	Alzheimer's disease || id:ieu-b-2	Alzheimer's disease	Alzheimer's disease || ||	TRUE	igd	11910800	0.00162108	437887	20	5.89997e-09	ukb-b-5192	|| id:ukb-b-5192	TRUE	reported	igd	2	TRUE
17	rs11714337	A	G	A	G	-0.00991351	-0.0076	0.430094	NA	FALSE	FALSE	FALSE	ieu-b-2	3	71582521	0.0144	63926	0.598401	Alzheimer's disease || id:ieu-b-2	Alzheimer's disease	Alzheimer's disease || ||	TRUE	igd	71582521	0.00161126	437887	3	7.59994e-10	ukb-b-5192	|| id:ukb-b-5192	TRUE	reported	igd	2	TRUE
18	rs11877758	G	T	G	T	0.0110747	-0.01	0.312562	NA	FALSE	FALSE	FALSE	ieu-b-2	18	35138110	0.0158	63926	0.5265	Alzheimer's disease || id:ieu-b-2	Alzheimer's disease	Alzheimer's disease || ||	TRUE	igd	35138110	0.0017236	437887	18	1.29999e-10	ukb-b-5192	|| id:ukb-b-5192	TRUE	reported	igd	2	TRUE
19	rs11911112	C	A	C	A	-0.0107427	-0.012	0.365887	NA	FALSE	FALSE	FALSE	ieu-b-2	21	40528346	0.0149	63926	0.4217	Alzheimer's disease || id:ieu-b-2	Alzheimer's disease	Alzheimer's disease || ||	TRUE	igd	40528346	0.00165277	437887	21	8.00018e-11	ukb-b-5192	|| id:ukb-b-5192	TRUE	reported	igd	2	TRUE
20	rs11938781	C	T	C	T	0.0128703	0.0409	0.165734	NA	FALSE	FALSE	FALSE	ieu-b-2	4	17924734	0.0191	63926	0.0319102	Alzheimer's disease || id:ieu-b-2	Alzheimer's disease	Alzheimer's disease || ||	TRUE	igd	17924734	0.00214529	437887	4	2e-09	ukb-b-5192	|| id:ukb-b-5192	TRUE	reported	igd	2	TRUE
21	rs12045585	A	G	A	G	-0.0150612	-0.011	0.131234	NA	FALSE	FALSE	FALSE	ieu-b-2	1	243673099	0.022	63926	0.6182	Alzheimer's disease || id:ieu-b-2	Alzheimer's disease	Alzheimer's disease || ||	TRUE	igd	243673099	0.00240961	437887	1	4.09996e-10	ukb-b-5192	|| id:ukb-b-5192	TRUE	reported	igd	2	TRUE
22	rs12214364	G	T	G	T	0.00904588	0.0023	0.415458	NA	FALSE	FALSE	FALSE	ieu-b-2	6	67556372	0.0153	63926	0.8804	Alzheimer's disease || id:ieu-b-2	Alzheimer's disease	Alzheimer's disease || ||	TRUE	igd	67556372	0.00164514	437887	6	3.79997e-08	ukb-b-5192	|| id:ukb-b-5192	TRUE	reported	igd	2	TRUE
23	rs12553324	G	C	G	C	-0.0135646	-0.0314	0.415158	NA	FALSE	TRUE	TRUE	ieu-b-2	9	23347865	0.0156	63926	0.04458	Alzheimer's disease || id:ieu-b-2	Alzheimer's disease	Alzheimer's disease || ||	TRUE	igd	23347865	0.00161525	437887	9	4.49987e-17	ukb-b-5192	|| id:ukb-b-5192	TRUE	reported	igd	2	FALSE
24	rs1291871	C	T	C	T	0.00916233	0.0032	0.514085	NA	FALSE	FALSE	FALSE	ieu-b-2	10	11086083	0.0142	63926	0.8193	Alzheimer's disease || id:ieu-b-2	Alzheimer's disease	Alzheimer's disease || ||	TRUE	igd	11086083	0.00159831	437887	10	9.90011e-09	ukb-b-5192	|| id:ukb-b-5192	TRUE	reported	igd	2	TRUE
25	rs13014947	A	G	A	G	0.0106072	0.031	0.574722	NA	FALSE	FALSE	FALSE	ieu-b-2	2	193742999	0.0148	63926	0.0362402	Alzheimer's disease || id:ieu-b-2	Alzheimer's disease	Alzheimer's disease || ||	TRUE	igd	193742999	0.00162396	437887	2	6.4998e-11	ukb-b-5192	|| id:ukb-b-5192	TRUE	reported	igd	2	TRUE
26	rs13107325	T	C	T	C	0.0203199	0.0202	0.075099	NA	FALSE	FALSE	FALSE	ieu-b-2	4	103188709	0.0273	63926	0.4607	Alzheimer's disease || id:ieu-b-2	Alzheimer's disease	Alzheimer's disease || ||	TRUE	igd	103188709	0.00301818	437887	4	1.69981e-11	ukb-b-5192	|| id:ukb-b-5192	TRUE	reported	igd	2	TRUE
27	rs1324491	A	G	A	G	0.0134128	0.0302	0.130982	NA	FALSE	FALSE	FALSE	ieu-b-2	1	60350616	0.0219	63926	0.1675	Alzheimer's disease || id:ieu-b-2	Alzheimer's disease	Alzheimer's disease || ||	TRUE	igd	60350616	0.00235749	437887	1	1.29999e-08	ukb-b-5192	|| id:ukb-b-5192	TRUE	reported	igd	2	TRUE
28	rs147067	A	G	A	G	0.0103919	0.003	0.754854	NA	FALSE	FALSE	FALSE	ieu-b-2	13	60434201	0.0165	63926	0.8569	Alzheimer's disease || id:ieu-b-2	Alzheimer's disease	Alzheimer's disease || ||	TRUE	igd	60434201	0.00185467	437887	13	2.1e-08	ukb-b-5192	|| id:ukb-b-5192	TRUE	reported	igd	2	TRUE
29	rs1727332	T	C	T	C	0.0131505	0.0374	0.753551	NA	FALSE	FALSE	FALSE	ieu-b-2	12	123718301	0.0164	63926	0.0226298	Alzheimer's disease || id:ieu-b-2	Alzheimer's disease	Alzheimer's disease || ||	TRUE	igd	123718301	0.00184868	437887	12	1.10002e-12	ukb-b-5192	|| id:ukb-b-5192	TRUE	reported	igd	2	TRUE
30	rs1730858	C	T	C	T	-0.00935017	0.0077	0.651431	NA	FALSE	FALSE	FALSE	ieu-b-2	1	107619244	0.0153	63926	0.6173	Alzheimer's disease || id:ieu-b-2	Alzheimer's disease	Alzheimer's disease || ||	TRUE	igd	107619244	0.00168494	437887	1	2.90001e-08	ukb-b-5192	|| id:ukb-b-5192	TRUE	reported	igd	2	TRUE
31	rs17789218	C	T	C	T	-0.0109161	-0.0071	0.243949	NA	FALSE	FALSE	FALSE	ieu-b-2	6	100600097	0.0175	63926	0.6864	Alzheimer's disease || id:ieu-b-2	Alzheimer's disease	Alzheimer's disease || ||	TRUE	igd	100600097	0.00184925	437887	6	3.59998e-09	ukb-b-5192	|| id:ukb-b-5192	TRUE	reported	igd	2	TRUE
32	rs1826510	A	G	A	G	-0.0127337	-0.0219	0.828498	NA	FALSE	FALSE	FALSE	ieu-b-2	5	24800012	0.0224	63926	0.3277	Alzheimer's disease || id:ieu-b-2	Alzheimer's disease	Alzheimer's disease || ||	TRUE	igd	24800012	0.00226447	437887	5	1.89998e-08	ukb-b-5192	|| id:ukb-b-5192	TRUE	reported	igd	2	TRUE
33	rs184332798	A	G	A	G	-0.0277737	-0.0029	0.026113	NA	FALSE	FALSE	FALSE	ieu-b-2	18	53373610	0.0422	63926	0.9457	Alzheimer's disease || id:ieu-b-2	Alzheimer's disease	Alzheimer's disease || ||	TRUE	igd	53373610	0.00500326	437887	18	2.80001e-08	ukb-b-5192	|| id:ukb-b-5192	TRUE	reported	igd	2	TRUE
34	rs1889996	G	T	G	T	0.0119681	-0.0067	0.738965	NA	FALSE	FALSE	FALSE	ieu-b-2	13	54269950	0.0161	63926	0.6758	Alzheimer's disease || id:ieu-b-2	Alzheimer's disease	Alzheimer's disease || ||	TRUE	igd	54269950	0.00181118	437887	13	3.90032e-11	ukb-b-5192	|| id:ukb-b-5192	TRUE	reported	igd	2	TRUE
35	rs1993092	C	T	C	T	-0.00951741	0.0007	0.389657	NA	FALSE	FALSE	FALSE	ieu-b-2	6	98689604	0.0145	63926	0.9637	Alzheimer's disease || id:ieu-b-2	Alzheimer's disease	Alzheimer's disease || ||	TRUE	igd	98689604	0.00163099	437887	6	5.39995e-09	ukb-b-5192	|| id:ukb-b-5192	TRUE	reported	igd	2	TRUE
36	rs2073869	T	C	T	C	-0.0138006	-0.0057	0.166613	NA	FALSE	FALSE	FALSE	ieu-b-2	9	135763816	0.019	63926	0.766	Alzheimer's disease || id:ieu-b-2	Alzheimer's disease	Alzheimer's disease || ||	TRUE	igd	135763816	0.00213942	437887	9	1.09999e-10	ukb-b-5192	|| id:ukb-b-5192	TRUE	reported	igd	2	TRUE
37	rs2106164	C	T	C	T	-0.00938934	0.0165	0.531731	NA	FALSE	FALSE	FALSE	ieu-b-2	7	92661753	0.0148	63926	0.2661	Alzheimer's disease || id:ieu-b-2	Alzheimer's disease	Alzheimer's disease || ||	TRUE	igd	92661753	0.00159824	437887	7	4.20001e-09	ukb-b-5192	|| id:ukb-b-5192	TRUE	reported	igd	2	TRUE
38	rs2185490	C	A	C	A	0.00937259	-0.018	0.617654	NA	FALSE	FALSE	FALSE	ieu-b-2	14	69732119	0.0146	63926	0.2174	Alzheimer's disease || id:ieu-b-2	Alzheimer's disease	Alzheimer's disease || ||	TRUE	igd	69732119	0.0016448	437887	14	1.2e-08	ukb-b-5192	|| id:ukb-b-5192	TRUE	reported	igd	2	TRUE
39	rs2240857	G	T	G	T	0.0159314	0.0059	0.141014	NA	FALSE	FALSE	FALSE	ieu-b-2	7	8010634	0.0215	63926	0.782699	Alzheimer's disease || id:ieu-b-2	Alzheimer's disease	Alzheimer's disease || ||	TRUE	igd	8010634	0.00230213	437887	7	4.49987e-12	ukb-b-5192	|| id:ukb-b-5192	TRUE	reported	igd	2	TRUE
40	rs2283	G	A	G	A	-0.00926961	-0.0081	0.339277	NA	FALSE	FALSE	FALSE	ieu-b-2	5	106773623	0.015	63926	0.5902	Alzheimer's disease || id:ieu-b-2	Alzheimer's disease	Alzheimer's disease || ||	TRUE	igd	106773623	0.00167594	437887	5	3.2e-08	ukb-b-5192	|| id:ukb-b-5192	TRUE	reported	igd	2	TRUE
41	rs2352984	C	T	C	T	0.0197571	0.0002	0.430943	NA	FALSE	FALSE	FALSE	ieu-b-2	3	49948728	0.0144	63926	0.9871	Alzheimer's disease || id:ieu-b-2	Alzheimer's disease	Alzheimer's disease || ||	TRUE	igd	49948728	0.00160408	437887	3	7.39946e-35	ukb-b-5192	|| id:ukb-b-5192	TRUE	reported	igd	2	TRUE
42	rs2479968	G	A	G	A	0.0205886	0.0108	0.05112	NA	FALSE	FALSE	FALSE	ieu-b-2	13	111969328	0.0371	63926	0.770801	Alzheimer's disease || id:ieu-b-2	Alzheimer's disease	Alzheimer's disease || ||	TRUE	igd	111969328	0.00370246	437887	13	2.69998e-08	ukb-b-5192	|| id:ukb-b-5192	TRUE	reported	igd	2	TRUE
43	rs249960	G	A	G	A	-0.0118041	0.0053	0.182119	NA	FALSE	FALSE	FALSE	ieu-b-2	5	96164771	0.0184	63926	0.775001	Alzheimer's disease || id:ieu-b-2	Alzheimer's disease	Alzheimer's disease || ||	TRUE	igd	96164771	0.00206636	437887	5	1.09999e-08	ukb-b-5192	|| id:ukb-b-5192	TRUE	reported	igd	2	TRUE
44	rs262890	G	A	G	A	0.0132392	0.0027	0.298989	NA	FALSE	FALSE	FALSE	ieu-b-2	5	62930015	0.0159	63926	0.8652	Alzheimer's disease || id:ieu-b-2	Alzheimer's disease	Alzheimer's disease || ||	TRUE	igd	62930015	0.00173776	437887	5	2.60016e-14	ukb-b-5192	|| id:ukb-b-5192	TRUE	reported	igd	2	TRUE
45	rs263771	A	C	A	C	0.0120137	-0.0055	0.233452	NA	FALSE	FALSE	FALSE	ieu-b-2	2	185921692	0.018	63926	0.7591	Alzheimer's disease || id:ieu-b-2	Alzheimer's disease	Alzheimer's disease || ||	TRUE	igd	185921692	0.0018854	437887	2	1.89998e-10	ukb-b-5192	|| id:ukb-b-5192	TRUE	reported	igd	2	TRUE
46	rs2646351	A	G	A	G	0.00891407	0.0227	0.452916	NA	FALSE	FALSE	FALSE	ieu-b-2	4	55701312	0.0144	63926	0.114	Alzheimer's disease || id:ieu-b-2	Alzheimer's disease	Alzheimer's disease || ||	TRUE	igd	55701312	0.0015984	437887	4	2.39999e-08	ukb-b-5192	|| id:ukb-b-5192	TRUE	reported	igd	2	TRUE
47	rs2678662	G	T	G	T	0.0111458	-0.0133	0.608337	NA	FALSE	FALSE	FALSE	ieu-b-2	2	104446759	0.0146	63926	0.3643	Alzheimer's disease || id:ieu-b-2	Alzheimer's disease	Alzheimer's disease || ||	TRUE	igd	104446759	0.00163238	437887	2	8.60003e-12	ukb-b-5192	|| id:ukb-b-5192	TRUE	reported	igd	2	TRUE
48	rs2725371	G	A	G	A	-0.0132649	-0.0135	0.695652	NA	FALSE	FALSE	FALSE	ieu-b-2	8	30854033	0.0156	63926	0.3887	Alzheimer's disease || id:ieu-b-2	Alzheimer's disease	Alzheimer's disease || ||	TRUE	igd	30854033	0.00173462	437887	8	2.09991e-14	ukb-b-5192	|| id:ukb-b-5192	TRUE	reported	igd	2	TRUE
49	rs2857693	T	G	T	G	0.0106577	-0.0014	0.365548	NA	FALSE	FALSE	FALSE	ieu-b-2	6	31588384	0.0151	63926	0.9249	Alzheimer's disease || id:ieu-b-2	Alzheimer's disease	Alzheimer's disease || ||	TRUE	igd	31588384	0.00164635	437887	6	9.60064e-11	ukb-b-5192	|| id:ukb-b-5192	TRUE	reported	igd	2	TRUE
50	rs2906604	C	T	C	T	0.0104012	0.0271	0.497337	NA	FALSE	FALSE	FALSE	ieu-b-2	2	107624244	0.0142	63926	0.0568997	Alzheimer's disease || id:ieu-b-2	Alzheimer's disease	Alzheimer's disease || ||	TRUE	igd	107624244	0.00158628	437887	2	5.50047e-11	ukb-b-5192	|| id:ukb-b-5192	TRUE	reported	igd	2	TRUE
51	rs3138499	C	A	C	A	0.0109638	0.011	0.518183	NA	FALSE	FALSE	FALSE	ieu-b-2	9	92219921	0.0142	63926	0.4407	Alzheimer's disease || id:ieu-b-2	Alzheimer's disease	Alzheimer's disease || ||	TRUE	igd	92219921	0.00160508	437887	9	8.49963e-12	ukb-b-5192	|| id:ukb-b-5192	TRUE	reported	igd	2	TRUE
52	rs319068	C	T	C	T	-0.0089043	0.0169	0.549179	NA	FALSE	FALSE	FALSE	ieu-b-2	6	107788546	0.0143	63926	0.2363	Alzheimer's disease || id:ieu-b-2	Alzheimer's disease	Alzheimer's disease || ||	TRUE	igd	107788546	0.00159992	437887	6	2.59998e-08	ukb-b-5192	|| id:ukb-b-5192	TRUE	reported	igd	2	TRUE
53	rs34811474	A	G	A	G	-0.0131563	-0.0012	0.230691	NA	FALSE	FALSE	FALSE	ieu-b-2	4	25408838	0.0213	63926	0.9546	Alzheimer's disease || id:ieu-b-2	Alzheimer's disease	Alzheimer's disease || ||	TRUE	igd	25408838	0.00188722	437887	4	3.10027e-12	ukb-b-5192	|| id:ukb-b-5192	TRUE	reported	igd	2	TRUE
54	rs35797019	G	A	G	A	-0.00921437	0.0036	0.392335	NA	FALSE	FALSE	FALSE	ieu-b-2	3	93987306	0.0146	63926	0.8032	Alzheimer's disease || id:ieu-b-2	Alzheimer's disease	Alzheimer's disease || ||	TRUE	igd	93987306	0.00162787	437887	3	1.5e-08	ukb-b-5192	|| id:ukb-b-5192	TRUE	reported	igd	2	TRUE
55	rs362312	C	T	C	T	-0.00952438	-0.012	0.424168	NA	FALSE	FALSE	FALSE	ieu-b-2	4	3237644	0.0148	63926	0.4193	Alzheimer's disease || id:ieu-b-2	Alzheimer's disease	Alzheimer's disease || ||	TRUE	igd	3237644	0.00161239	437887	4	3.50002e-09	ukb-b-5192	|| id:ukb-b-5192	TRUE	reported	igd	2	TRUE
56	rs3754970	C	T	C	T	0.00970162	-0.0127	0.502922	NA	FALSE	FALSE	FALSE	ieu-b-2	2	162091836	0.0143	63926	0.3759	Alzheimer's disease || id:ieu-b-2	Alzheimer's disease	Alzheimer's disease || ||	TRUE	igd	162091836	0.00159865	437887	2	1.29999e-09	ukb-b-5192	|| id:ukb-b-5192	TRUE	reported	igd	2	TRUE
57	rs3810496	C	T	C	T	0.00937122	-0.0199	0.61619	NA	FALSE	FALSE	FALSE	ieu-b-2	20	62406886	0.0153	63926	0.1933	Alzheimer's disease || id:ieu-b-2	Alzheimer's disease	Alzheimer's disease || ||	TRUE	igd	62406886	0.00164426	437887	20	1.2e-08	ukb-b-5192	|| id:ukb-b-5192	TRUE	reported	igd	2	TRUE
58	rs4076457	T	C	T	C	-0.0100378	-0.0108	0.256946	NA	FALSE	FALSE	FALSE	ieu-b-2	15	78007213	0.0166	63926	0.5155	Alzheimer's disease || id:ieu-b-2	Alzheimer's disease	Alzheimer's disease || ||	TRUE	igd	78007213	0.00182359	437887	15	3.69999e-08	ukb-b-5192	|| id:ukb-b-5192	TRUE	reported	igd	2	TRUE
59	rs4110177	A	G	A	G	0.00942719	-0.0103	0.367281	NA	FALSE	FALSE	FALSE	ieu-b-2	5	88793281	0.0152	63926	0.4974	Alzheimer's disease || id:ieu-b-2	Alzheimer's disease	Alzheimer's disease || ||	TRUE	igd	88793281	0.00165683	437887	5	1.29999e-08	ukb-b-5192	|| id:ukb-b-5192	TRUE	reported	igd	2	TRUE
60	rs4303732	C	T	C	T	-0.0107277	-0.0246	0.40162	NA	FALSE	FALSE	FALSE	ieu-b-2	2	100830040	0.0146	63926	0.0916199	Alzheimer's disease || id:ieu-b-2	Alzheimer's disease	Alzheimer's disease || ||	TRUE	igd	100830040	0.00162133	437887	2	3.69999e-11	ukb-b-5192	|| id:ukb-b-5192	TRUE	reported	igd	2	TRUE
61	rs4339469	G	T	G	T	0.0125288	0.0331	0.62921	NA	FALSE	FALSE	FALSE	ieu-b-2	6	98369230	0.0148	63926	0.0256201	Alzheimer's disease || id:ieu-b-2	Alzheimer's disease	Alzheimer's disease || ||	TRUE	igd	98369230	0.00164709	437887	6	2.80027e-14	ukb-b-5192	|| id:ukb-b-5192	TRUE	reported	igd	2	TRUE
62	rs4469687	G	A	G	A	0.00879878	0.0096	0.483936	NA	FALSE	FALSE	FALSE	ieu-b-2	1	184679019	0.0143	63926	0.4997	Alzheimer's disease || id:ieu-b-2	Alzheimer's disease	Alzheimer's disease || ||	TRUE	igd	184679019	0.00159006	437887	1	3.09999e-08	ukb-b-5192	|| id:ukb-b-5192	TRUE	reported	igd	2	TRUE
63	rs4567133	A	C	A	C	-0.0130235	-0.0036	0.810356	NA	FALSE	FALSE	FALSE	ieu-b-2	9	22606560	0.0196	63926	0.8532	Alzheimer's disease || id:ieu-b-2	Alzheimer's disease	Alzheimer's disease || ||	TRUE	igd	22606560	0.00203837	437887	9	1.7e-10	ukb-b-5192	|| id:ukb-b-5192	TRUE	reported	igd	2	TRUE
64	rs4675246	T	G	T	G	0.0118616	-0.0057	0.200277	NA	FALSE	FALSE	FALSE	ieu-b-2	2	202864487	0.0184	63926	0.757399	Alzheimer's disease || id:ieu-b-2	Alzheimer's disease	Alzheimer's disease || ||	TRUE	igd	202864487	0.00198106	437887	2	2.1e-09	ukb-b-5192	|| id:ukb-b-5192	TRUE	reported	igd	2	TRUE
65	rs4747438	T	C	T	C	-0.0118194	0.0314	0.676512	NA	FALSE	FALSE	FALSE	ieu-b-2	10	22124263	0.0156	63926	0.0431897	Alzheimer's disease || id:ieu-b-2	Alzheimer's disease	Alzheimer's disease || ||	TRUE	igd	22124263	0.00170328	437887	10	3.90032e-12	ukb-b-5192	|| id:ukb-b-5192	TRUE	reported	igd	2	TRUE
66	rs4788616	G	T	G	T	-0.0101834	-0.023	0.391065	NA	FALSE	FALSE	FALSE	ieu-b-2	16	72211984	0.0144	63926	0.1109	Alzheimer's disease || id:ieu-b-2	Alzheimer's disease	Alzheimer's disease || ||	TRUE	igd	72211984	0.00163103	437887	16	4.30002e-10	ukb-b-5192	|| id:ukb-b-5192	TRUE	reported	igd	2	TRUE
67	rs4847408	C	G	C	G	-0.010396	0.0267	0.649373	NA	FALSE	TRUE	TRUE	ieu-b-2	1	93791437	0.0151	63926	0.0762307	Alzheimer's disease || id:ieu-b-2	Alzheimer's disease	Alzheimer's disease || ||	TRUE	igd	93791437	0.00166324	437887	1	4.09996e-10	ukb-b-5192	|| id:ukb-b-5192	TRUE	reported	igd	2	FALSE
68	rs4911257	C	T	C	T	0.00974739	0.0038	0.393375	NA	FALSE	FALSE	FALSE	ieu-b-2	20	31359574	0.015	63926	0.7972	Alzheimer's disease || id:ieu-b-2	Alzheimer's disease	Alzheimer's disease || ||	TRUE	igd	31359574	0.00163175	437887	20	2.30001e-09	ukb-b-5192	|| id:ukb-b-5192	TRUE	reported	igd	2	TRUE
69	rs494566	T	C	T	C	0.0101656	0.0195	0.332086	NA	FALSE	FALSE	FALSE	ieu-b-2	9	1785717	0.0163	63926	0.2325	Alzheimer's disease || id:ieu-b-2	Alzheimer's disease	Alzheimer's disease || ||	TRUE	igd	1785717	0.00169592	437887	9	2e-09	ukb-b-5192	|| id:ukb-b-5192	TRUE	reported	igd	2	TRUE
70	rs57555420	T	C	T	C	0.0101749	0.0008	0.281686	NA	FALSE	FALSE	FALSE	ieu-b-2	1	97783448	0.0163	63926	0.9624	Alzheimer's disease || id:ieu-b-2	Alzheimer's disease	Alzheimer's disease || ||	TRUE	igd	97783448	0.00177238	437887	1	9.40005e-09	ukb-b-5192	|| id:ukb-b-5192	TRUE	reported	igd	2	TRUE
71	rs58541850	A	G	A	G	0.0213895	-0.0214	0.058526	NA	FALSE	FALSE	FALSE	ieu-b-2	6	166165563	0.0339	63926	0.5279	Alzheimer's disease || id:ieu-b-2	Alzheimer's disease	Alzheimer's disease || ||	TRUE	igd	166165563	0.00338741	437887	6	2.69998e-10	ukb-b-5192	|| id:ukb-b-5192	TRUE	reported	igd	2	TRUE
72	rs6102912	C	T	C	T	-0.0109087	-0.0077	0.41003	NA	FALSE	FALSE	FALSE	ieu-b-2	20	41202935	0.0149	63926	0.6039	Alzheimer's disease || id:ieu-b-2	Alzheimer's disease	Alzheimer's disease || ||	TRUE	igd	41202935	0.00161539	437887	20	1.39991e-11	ukb-b-5192	|| id:ukb-b-5192	TRUE	reported	igd	2	TRUE
73	rs61743199	G	A	G	A	0.0173842	-0.009	0.071839	NA	FALSE	FALSE	FALSE	ieu-b-2	19	50161091	0.0394	63926	0.82	Alzheimer's disease || id:ieu-b-2	Alzheimer's disease	Alzheimer's disease || ||	TRUE	igd	50161091	0.0030792	437887	19	1.6e-08	ukb-b-5192	|| id:ukb-b-5192	TRUE	reported	igd	2	TRUE
74	rs61864793	C	T	C	T	-0.0111416	0.0353	0.251695	NA	FALSE	FALSE	FALSE	ieu-b-2	10	85803372	0.0163	63926	0.0310399	Alzheimer's disease || id:ieu-b-2	Alzheimer's disease	Alzheimer's disease || ||	TRUE	igd	85803372	0.00183429	437887	10	1.2e-09	ukb-b-5192	|| id:ukb-b-5192	TRUE	reported	igd	2	TRUE
75	rs62145951	C	T	C	T	-0.0120253	-0.021	0.263053	NA	FALSE	FALSE	FALSE	ieu-b-2	2	68399586	0.0164	63926	0.2008	Alzheimer's disease || id:ieu-b-2	Alzheimer's disease	Alzheimer's disease || ||	TRUE	igd	68399586	0.00180403	437887	2	2.60016e-11	ukb-b-5192	|| id:ukb-b-5192	TRUE	reported	igd	2	TRUE
76	rs62199883	A	C	A	C	0.0138426	0.0007	0.48612	NA	FALSE	FALSE	FALSE	ieu-b-2	2	215376706	0.0144	63926	0.9597	Alzheimer's disease || id:ieu-b-2	Alzheimer's disease	Alzheimer's disease || ||	TRUE	igd	215376706	0.00159028	437887	2	3.19963e-18	ukb-b-5192	|| id:ukb-b-5192	TRUE	reported	igd	2	TRUE
77	rs6511708	C	T	C	T	-0.0120822	0.0338	0.664796	NA	FALSE	FALSE	FALSE	ieu-b-2	19	10788813	0.0151	63926	0.0257697	Alzheimer's disease || id:ieu-b-2	Alzheimer's disease	Alzheimer's disease || ||	TRUE	igd	10788813	0.00168508	437887	19	7.50067e-13	ukb-b-5192	|| id:ukb-b-5192	TRUE	reported	igd	2	TRUE
78	rs6740081	C	T	C	T	0.0105116	-0.0117	0.71078	NA	FALSE	FALSE	FALSE	ieu-b-2	2	116323703	0.0156	63926	0.4558	Alzheimer's disease || id:ieu-b-2	Alzheimer's disease	Alzheimer's disease || ||	TRUE	igd	116323703	0.00175505	437887	2	2.1e-09	ukb-b-5192	|| id:ukb-b-5192	TRUE	reported	igd	2	TRUE
79	rs68056254	T	G	T	G	0.0134953	0.0163	0.150874	NA	FALSE	FALSE	FALSE	ieu-b-2	2	147846855	0.0201	63926	0.4178	Alzheimer's disease || id:ieu-b-2	Alzheimer's disease	Alzheimer's disease || ||	TRUE	igd	147846855	0.00222488	437887	2	1.29999e-09	ukb-b-5192	|| id:ukb-b-5192	TRUE	reported	igd	2	TRUE
80	rs6814554	A	G	A	G	0.0135276	-0.0183	0.47436	NA	FALSE	FALSE	FALSE	ieu-b-2	4	152454334	0.0147	63926	0.2121	Alzheimer's disease || id:ieu-b-2	Alzheimer's disease	Alzheimer's disease || ||	TRUE	igd	152454334	0.00159621	437887	4	2.39994e-17	ukb-b-5192	|| id:ukb-b-5192	TRUE	reported	igd	2	TRUE
81	rs6850494	C	A	C	A	0.00966003	-0.0032	0.386016	NA	FALSE	FALSE	FALSE	ieu-b-2	4	82291771	0.0149	63926	0.8294	Alzheimer's disease || id:ieu-b-2	Alzheimer's disease	Alzheimer's disease || ||	TRUE	igd	82291771	0.00163429	437887	4	3.40001e-09	ukb-b-5192	|| id:ukb-b-5192	TRUE	reported	igd	2	TRUE
82	rs6895658	C	T	C	T	-0.0129815	0.0052	0.193239	NA	FALSE	FALSE	FALSE	ieu-b-2	5	124274035	0.0178	63926	0.7709	Alzheimer's disease || id:ieu-b-2	Alzheimer's disease	Alzheimer's disease || ||	TRUE	igd	124274035	0.0020131	437887	5	1.09999e-10	ukb-b-5192	|| id:ukb-b-5192	TRUE	reported	igd	2	TRUE
83	rs6994132	C	T	C	T	-0.00996299	0.0217	0.579236	NA	FALSE	FALSE	FALSE	ieu-b-2	8	92653740	0.0149	63926	0.1456	Alzheimer's disease || id:ieu-b-2	Alzheimer's disease	Alzheimer's disease || ||	TRUE	igd	92653740	0.00161092	437887	8	6.19998e-10	ukb-b-5192	|| id:ukb-b-5192	TRUE	reported	igd	2	TRUE
84	rs7089973	A	C	A	C	0.00929464	-0.0339	0.380267	NA	FALSE	FALSE	FALSE	ieu-b-2	10	116569565	0.0152	63926	0.02594	Alzheimer's disease || id:ieu-b-2	Alzheimer's disease	Alzheimer's disease || ||	TRUE	igd	116569565	0.00164586	437887	10	1.6e-08	ukb-b-5192	|| id:ukb-b-5192	TRUE	reported	igd	2	TRUE
85	rs71658797	A	T	A	T	0.0157577	-0.0193	0.121135	NA	FALSE	TRUE	TRUE	ieu-b-2	1	77967507	0.0239	63926	0.4191	Alzheimer's disease || id:ieu-b-2	Alzheimer's disease	Alzheimer's disease || ||	TRUE	igd	77967507	0.0024403	437887	1	1.09999e-10	ukb-b-5192	|| id:ukb-b-5192	TRUE	reported	igd	2	FALSE
86	rs72673939	C	G	C	G	0.0121001	-0.0403	0.183051	NA	FALSE	TRUE	TRUE	ieu-b-2	8	118867693	0.0188	63926	0.0322597	Alzheimer's disease || id:ieu-b-2	Alzheimer's disease	Alzheimer's disease || ||	TRUE	igd	118867693	0.00205835	437887	8	4.09996e-09	ukb-b-5192	|| id:ukb-b-5192	TRUE	reported	igd	2	FALSE
87	rs73571431	T	C	T	C	0.0158383	0.0354	0.109769	NA	FALSE	FALSE	FALSE	ieu-b-2	9	126136139	0.0234	63926	0.1304	Alzheimer's disease || id:ieu-b-2	Alzheimer's disease	Alzheimer's disease || ||	TRUE	igd	126136139	0.00255272	437887	9	5.49997e-10	ukb-b-5192	|| id:ukb-b-5192	TRUE	reported	igd	2	TRUE
88	rs73946726	A	C	A	C	0.0319589	0.0855	0.02024	NA	FALSE	FALSE	FALSE	ieu-b-2	2	117073427	0.0508	63926	0.0926595	Alzheimer's disease || id:ieu-b-2	Alzheimer's disease	Alzheimer's disease || ||	TRUE	igd	117073427	0.00570793	437887	2	2.19999e-08	ukb-b-5192	|| id:ukb-b-5192	TRUE	reported	igd	2	TRUE
89	rs749056	G	T	G	T	-0.0100199	-0.0128	0.304306	NA	FALSE	FALSE	FALSE	ieu-b-2	1	110037838	0.0155	63926	0.4121	Alzheimer's disease || id:ieu-b-2	Alzheimer's disease	Alzheimer's disease || ||	TRUE	igd	110037838	0.00173165	437887	1	7.19996e-09	ukb-b-5192	|| id:ukb-b-5192	TRUE	reported	igd	2	TRUE
90	rs7539775	A	G	A	G	0.00996891	0.036	0.743419	NA	FALSE	FALSE	FALSE	ieu-b-2	1	3109151	0.0161	63926	0.0254402	Alzheimer's disease || id:ieu-b-2	Alzheimer's disease	Alzheimer's disease || ||	TRUE	igd	3109151	0.00181991	437887	1	4.30002e-08	ukb-b-5192	|| id:ukb-b-5192	TRUE	reported	igd	2	TRUE
91	rs75499503	T	C	T	C	-0.0184284	-0.0236	0.219683	NA	FALSE	FALSE	FALSE	ieu-b-2	6	26145217	0.0175	63926	0.178	Alzheimer's disease || id:ieu-b-2	Alzheimer's disease	Alzheimer's disease || ||	TRUE	igd	26145217	0.00194834	437887	6	3.10027e-21	ukb-b-5192	|| id:ukb-b-5192	TRUE	reported	igd	2	TRUE
92	rs75641275	C	A	C	A	0.0154331	0.0157	0.14333	NA	FALSE	FALSE	FALSE	ieu-b-2	1	98327133	0.0208	63926	0.4485	Alzheimer's disease || id:ieu-b-2	Alzheimer's disease	Alzheimer's disease || ||	TRUE	igd	98327133	0.0022696	437887	1	1e-11	ukb-b-5192	|| id:ukb-b-5192	TRUE	reported	igd	2	TRUE
93	rs76608582	A	C	A	C	-0.0218278	-0.0313	0.046861	NA	FALSE	FALSE	FALSE	ieu-b-2	19	4474725	0.0494	63926	0.5267	Alzheimer's disease || id:ieu-b-2	Alzheimer's disease	Alzheimer's disease || ||	TRUE	igd	4474725	0.00395338	437887	19	3.40001e-08	ukb-b-5192	|| id:ukb-b-5192	TRUE	reported	igd	2	TRUE
94	rs7708324	G	A	G	A	-0.00988735	-0.0253	0.377232	NA	FALSE	FALSE	FALSE	ieu-b-2	5	147920094	0.0147	63926	0.0847793	Alzheimer's disease || id:ieu-b-2	Alzheimer's disease	Alzheimer's disease || ||	TRUE	igd	147920094	0.00163872	437887	5	1.6e-09	ukb-b-5192	|| id:ukb-b-5192	TRUE	reported	igd	2	TRUE
95	rs77273138	A	T	A	T	0.0234767	0.0152	0.045412	NA	FALSE	TRUE	TRUE	ieu-b-2	12	24092043	0.0364	63926	0.675899	Alzheimer's disease || id:ieu-b-2	Alzheimer's disease	Alzheimer's disease || ||	TRUE	igd	24092043	0.00383992	437887	12	9.69996e-10	ukb-b-5192	|| id:ukb-b-5192	TRUE	reported	igd	2	FALSE
96	rs7798292	A	G	A	G	-0.00972203	0.0115	0.43452	NA	FALSE	FALSE	FALSE	ieu-b-2	7	112974602	0.0143	63926	0.4234	Alzheimer's disease || id:ieu-b-2	Alzheimer's disease	Alzheimer's disease || ||	TRUE	igd	112974602	0.00160341	437887	7	1.29999e-09	ukb-b-5192	|| id:ukb-b-5192	TRUE	reported	igd	2	TRUE
97	rs78227853	T	C	T	C	-0.0283605	-0.093	0.024787	NA	FALSE	FALSE	FALSE	ieu-b-2	15	44169073	0.0421	63926	0.0270901	Alzheimer's disease || id:ieu-b-2	Alzheimer's disease	Alzheimer's disease || ||	TRUE	igd	44169073	0.00513927	437887	15	3.40001e-08	ukb-b-5192	|| id:ukb-b-5192	TRUE	reported	igd	2	TRUE
98	rs7899206	G	T	G	T	-0.00977557	-0.0167	0.492382	NA	FALSE	FALSE	FALSE	ieu-b-2	10	127188859	0.0154	63926	0.2777	Alzheimer's disease || id:ieu-b-2	Alzheimer's disease	Alzheimer's disease || ||	TRUE	igd	127188859	0.00161031	437887	10	1.29999e-09	ukb-b-5192	|| id:ukb-b-5192	TRUE	reported	igd	2	TRUE
99	rs7921305	A	G	A	G	-0.0114732	0.0033	0.252545	NA	FALSE	FALSE	FALSE	ieu-b-2	10	133775196	0.0176	63926	0.8512	Alzheimer's disease || id:ieu-b-2	Alzheimer's disease	Alzheimer's disease || ||	TRUE	igd	133775196	0.00183116	437887	10	3.69999e-10	ukb-b-5192	|| id:ukb-b-5192	TRUE	reported	igd	2	TRUE
100	rs79373894	C	T	C	T	-0.0287273	-0.025	0.034386	NA	FALSE	FALSE	FALSE	ieu-b-2	15	73369053	0.0462	63926	0.587899	Alzheimer's disease || id:ieu-b-2	Alzheimer's disease	Alzheimer's disease || ||	TRUE	igd	73369053	0.00444001	437887	15	9.79941e-11	ukb-b-5192	|| id:ukb-b-5192	TRUE	reported	igd	2	TRUE
101	rs801733	C	A	C	A	-0.0124933	0.0229	0.357688	NA	FALSE	FALSE	FALSE	ieu-b-2	11	65934549	0.0149	63926	0.124	Alzheimer's disease || id:ieu-b-2	Alzheimer's disease	Alzheimer's disease || ||	TRUE	igd	65934549	0.00165881	437887	11	5.00035e-14	ukb-b-5192	|| id:ukb-b-5192	TRUE	reported	igd	2	TRUE
102	rs814197	G	T	G	T	-0.0106837	-0.0306	0.466816	NA	FALSE	FALSE	FALSE	ieu-b-2	1	61092456	0.0143	63926	0.0327997	Alzheimer's disease || id:ieu-b-2	Alzheimer's disease	Alzheimer's disease || ||	TRUE	igd	61092456	0.00159355	437887	1	1.99986e-11	ukb-b-5192	|| id:ukb-b-5192	TRUE	reported	igd	2	TRUE
103	rs872169	G	C	G	C	0.0113462	0.021	0.205676	NA	FALSE	TRUE	TRUE	ieu-b-2	2	24259188	0.0177	63926	0.2348	Alzheimer's disease || id:ieu-b-2	Alzheimer's disease	Alzheimer's disease || ||	TRUE	igd	24259188	0.00196818	437887	2	8.19993e-09	ukb-b-5192	|| id:ukb-b-5192	TRUE	reported	igd	2	FALSE
104	rs883027	C	G	C	G	0.00967893	0.0184	0.419695	NA	FALSE	TRUE	TRUE	ieu-b-2	2	50600165	0.0143	63926	0.1987	Alzheimer's disease || id:ieu-b-2	Alzheimer's disease	Alzheimer's disease || ||	TRUE	igd	50600165	0.00161279	437887	2	2e-09	ukb-b-5192	|| id:ukb-b-5192	TRUE	reported	igd	2	FALSE
105	rs898751	T	C	T	C	0.0100214	-0.0235	0.493393	NA	FALSE	FALSE	FALSE	ieu-b-2	17	2291863	0.0147	63926	0.1102	Alzheimer's disease || id:ieu-b-2	Alzheimer's disease	Alzheimer's disease || ||	TRUE	igd	2291863	0.00159121	437887	17	2.99999e-10	ukb-b-5192	|| id:ukb-b-5192	TRUE	reported	igd	2	TRUE
106	rs9300594	G	A	G	A	0.0112022	-0.0049	0.253582	NA	FALSE	FALSE	FALSE	ieu-b-2	13	100869905	0.0167	63926	0.7696	Alzheimer's disease || id:ieu-b-2	Alzheimer's disease	Alzheimer's disease || ||	TRUE	igd	100869905	0.0018292	437887	13	9.09997e-10	ukb-b-5192	|| id:ukb-b-5192	TRUE	reported	igd	2	TRUE
107	rs9326862	T	A	T	A	-0.00923038	0.0202	0.530752	NA	FALSE	TRUE	TRUE	ieu-b-2	5	112054547	0.0143	63926	0.1575	Alzheimer's disease || id:ieu-b-2	Alzheimer's disease	Alzheimer's disease || ||	TRUE	igd	112054547	0.0015925	437887	5	6.80002e-09	ukb-b-5192	|| id:ukb-b-5192	TRUE	reported	igd	2	FALSE
108	rs9834970	C	T	C	T	-0.0089082	-0.0015	0.497804	NA	FALSE	FALSE	FALSE	ieu-b-2	3	36856030	0.0143	63926	0.9172	Alzheimer's disease || id:ieu-b-2	Alzheimer's disease	Alzheimer's disease || ||	TRUE	igd	36856030	0.00158744	437887	3	2e-08	ukb-b-5192	|| id:ukb-b-5192	TRUE	reported	igd	2	TRUE
109	rs9867437	C	A	C	A	-0.0103044	0.0206	0.460371	NA	FALSE	FALSE	FALSE	ieu-b-2	3	85676752	0.0143	63926	0.1498	Alzheimer's disease || id:ieu-b-2	Alzheimer's disease	Alzheimer's disease || ||	TRUE	igd	85676752	0.00160214	437887	3	1.29999e-10	ukb-b-5192	|| id:ukb-b-5192	TRUE	reported	igd	2	TRUE
110	rs9880023	T	G	T	G	0.00964695	-0.0192	0.556427	NA	FALSE	FALSE	FALSE	ieu-b-2	3	54178199	0.0144	63926	0.1801	Alzheimer's disease || id:ieu-b-2	Alzheimer's disease	Alzheimer's disease || ||	TRUE	igd	54178199	0.00160796	437887	3	2e-09	ukb-b-5192	|| id:ukb-b-5192	TRUE	reported	igd	2	TRUE
111	rs996234	A	G	A	G	-0.0105421	0.0072	0.516342	NA	FALSE	FALSE	FALSE	ieu-b-2	5	59455212	0.0143	63926	0.6125	Alzheimer's disease || id:ieu-b-2	Alzheimer's disease	Alzheimer's disease || ||	TRUE	igd	59455212	0.00164809	437887	5	1.6e-10	ukb-b-5192	|| id:ukb-b-5192	TRUE	reported	igd	2	TRUE

## Sheet: Table S5
Table S5. Alzheimer's disease instrumental Variables (IVs) were obtained from a GWAS of Alzheimer Disease Genetics Consortium (ADGC), European Alzheimer's Disease Initiative (EADI)]. (https://gwas.mrcieu.ac.uk/; GWAS ID:ieu-b-2).
	chr.exposure	pos.exposure	beta.exposure	se.exposure	pval.exposure	samplesize.exposure	id.exposure	SNP	effect_allele.exposure	other_allele.exposure	eaf.exposure	exposure	mr_keep.exposure	pval_origin.exposure	data_source.exposure
1	1	207750568	-0.1508	0.0183	1.55489e-16	63926	ieu-b-2	rs679515	C	T	NA	|| id:ieu-b-2	TRUE	reported	igd
2	2	127892810	0.1693	0.0154	4.02161e-28	63926	ieu-b-2	rs6733839	T	C	NA	|| id:ieu-b-2	TRUE	reported	igd
3	6	47432637	-0.0821	0.0148	2.934e-08	63926	ieu-b-2	rs9381563	T	C	NA	|| id:ieu-b-2	TRUE	reported	igd
4	6	41034000	0.298	0.0431	4.46684e-12	63926	ieu-b-2	rs114812713	C	G	NA	|| id:ieu-b-2	TRUE	reported	igd
5	6	32560306	-0.0967	0.0166	5.79802e-09	63926	ieu-b-2	rs34665982	C	T	NA	|| id:ieu-b-2	TRUE	reported	igd
6	7	143109139	-0.1028	0.0182	1.56099e-08	63926	ieu-b-2	rs11767557	C	T	NA	|| id:ieu-b-2	TRUE	reported	igd
7	8	27219987	0.0936	0.0153	8.342e-10	63926	ieu-b-2	rs73223431	T	C	NA	|| id:ieu-b-2	TRUE	reported	igd
8	8	27468503	0.1333	0.0158	3.49221e-17	63926	ieu-b-2	rs867230	A	C	NA	|| id:ieu-b-2	TRUE	reported	igd
9	10	11721119	0.0841	0.0154	4.63895e-08	63926	ieu-b-2	rs11257242	G	C	NA	|| id:ieu-b-2	TRUE	reported	igd
10	11	47380340	0.0935	0.0144	9.70287e-11	63926	ieu-b-2	rs3740688	T	G	NA	|| id:ieu-b-2	TRUE	reported	igd
11	11	85868640	0.1198	0.0148	5.80898e-16	63926	ieu-b-2	rs3851179	C	T	NA	|| id:ieu-b-2	TRUE	reported	igd
12	11	60021948	-0.1232	0.0149	1.18604e-16	63926	ieu-b-2	rs1582763	A	G	NA	|| id:ieu-b-2	TRUE	reported	igd
13	14	92938855	-0.0906	0.0157	8.72891e-09	63926	ieu-b-2	rs12590654	A	G	NA	|| id:ieu-b-2	TRUE	reported	igd
14	19	1050874	-0.1071	0.0169	2.56201e-10	63926	ieu-b-2	rs12151021	G	A	NA	|| id:ieu-b-2	TRUE	reported	igd
15	19	45427136	-0.4938	0.0851	6.42806e-09	63926	ieu-b-2	rs139136389	T	C	NA	|| id:ieu-b-2	TRUE	reported	igd
16	19	45675180	0.5561	0.0645	6.62064e-18	63926	ieu-b-2	rs150685845	G	A	NA	|| id:ieu-b-2	TRUE	reported	igd
17	19	45412955	0.942	0.0436	1.51008e-103	63926	ieu-b-2	rs1081105	C	A	NA	|| id:ieu-b-2	TRUE	reported	igd
18	19	45417200	-0.5425	0.0811	2.26986e-11	63926	ieu-b-2	rs72654445	A	G	NA	|| id:ieu-b-2	TRUE	reported	igd
19	19	45337918	1.1354	0.0366	1e-200	63926	ieu-b-2	rs147711004	A	G	NA	|| id:ieu-b-2	TRUE	reported	igd
20	19	45412079	-0.4673	0.0305	6.4003e-53	63926	ieu-b-2	rs7412	T	C	NA	|| id:ieu-b-2	TRUE	reported	igd
21	19	45215081	-0.4735	0.0713	3.19669e-11	63926	ieu-b-2	rs111278137	A	G	NA	|| id:ieu-b-2	TRUE	reported	igd

## Sheet: Table S6
Table S6. Extract the instrumental Variables (IVs) information that exposure (Alzheimer's disease) to the outcome(the time spent watching television)
	SNP	chr	pos	beta.outcome	se.outcome	samplesize.outcome	pval.outcome	eaf.outcome	effect_allele.outcome	other_allele.outcome	outcome	id.outcome	originalname.outcome	outcome.deprecated	mr_keep.outcome	data_source.outcome
1	rs11767557	7	143109139	-3.93424e-06	0.00194127	437887	1	0.212791	C	T	Time spent watching television (TV) || id:ukb-b-5192	ukb-b-5192	Time spent watching television (TV)	Time spent watching television (TV) || ||	TRUE	igd
2	rs73223431	8	27219987	0.000930136	0.00165204	437887	0.57	0.365567	T	C	Time spent watching television (TV) || id:ukb-b-5192	ukb-b-5192	Time spent watching television (TV)	Time spent watching television (TV) || ||	TRUE	igd
3	rs150685845	19	45675180	-0.00803076	0.00654415	437887	0.22	0.015208	G	A	Time spent watching television (TV) || id:ukb-b-5192	ukb-b-5192	Time spent watching television (TV)	Time spent watching television (TV) || ||	TRUE	igd
4	rs12590654	14	92938855	-0.00349008	0.00169082	437887	0.0389996	0.339815	A	G	Time spent watching television (TV) || id:ukb-b-5192	ukb-b-5192	Time spent watching television (TV)	Time spent watching television (TV) || ||	TRUE	igd
5	rs6733839	2	127892810	0.00103023	0.00165551	437887	0.53	0.390289	T	C	Time spent watching television (TV) || id:ukb-b-5192	ukb-b-5192	Time spent watching television (TV)	Time spent watching television (TV) || ||	TRUE	igd
6	rs11257242	10	11721119	-0.00121771	0.00167718	437887	0.47	0.656226	G	C	Time spent watching television (TV) || id:ukb-b-5192	ukb-b-5192	Time spent watching television (TV)	Time spent watching television (TV) || ||	TRUE	igd
7	rs3740688	11	47380340	-0.000587837	0.00159933	437887	0.709999	0.545299	T	G	Time spent watching television (TV) || id:ukb-b-5192	ukb-b-5192	Time spent watching television (TV)	Time spent watching television (TV) || ||	TRUE	igd
8	rs1582763	11	60021948	-5.67533e-05	0.00164075	437887	0.97	0.380044	A	G	Time spent watching television (TV) || id:ukb-b-5192	ukb-b-5192	Time spent watching television (TV)	Time spent watching television (TV) || ||	TRUE	igd
9	rs7412	19	45412079	0.00886033	0.00293365	437887	0.0025	0.080064	T	C	Time spent watching television (TV) || id:ukb-b-5192	ukb-b-5192	Time spent watching television (TV)	Time spent watching television (TV) || ||	TRUE	igd
10	rs1081105	19	45412955	-0.00816649	0.00486994	437887	0.0940005	0.027581	C	A	Time spent watching television (TV) || id:ukb-b-5192	ukb-b-5192	Time spent watching television (TV)	Time spent watching television (TV) || ||	TRUE	igd
11	rs72654445	19	45417200	-0.0117735	0.00727794	437887	0.11	0.013996	A	G	Time spent watching television (TV) || id:ukb-b-5192	ukb-b-5192	Time spent watching television (TV)	Time spent watching television (TV) || ||	TRUE	igd
12	rs679515	1	207750568	-7.72819e-06	0.00208123	437887	1	0.82282	C	T	Time spent watching television (TV) || id:ukb-b-5192	ukb-b-5192	Time spent watching television (TV)	Time spent watching television (TV) || ||	TRUE	igd
13	rs9381563	6	47432637	0.00551687	0.00166428	437887	0.000920005	0.63823	T	C	Time spent watching television (TV) || id:ukb-b-5192	ukb-b-5192	Time spent watching television (TV)	Time spent watching television (TV) || ||	TRUE	igd
14	rs114812713	6	41034000	0.000859878	0.00505034	437887	0.86	0.026323	C	G	Time spent watching television (TV) || id:ukb-b-5192	ukb-b-5192	Time spent watching television (TV)	Time spent watching television (TV) || ||	TRUE	igd
15	rs147711004	19	45337918	-0.00827486	0.00435098	437887	0.0569994	0.036305	A	G	Time spent watching television (TV) || id:ukb-b-5192	ukb-b-5192	Time spent watching television (TV)	Time spent watching television (TV) || ||	TRUE	igd
16	rs12151021	19	1050874	-0.000581794	0.00170707	437887	0.73	0.674729	G	A	Time spent watching television (TV) || id:ukb-b-5192	ukb-b-5192	Time spent watching television (TV)	Time spent watching television (TV) || ||	TRUE	igd
17	rs139136389	19	45427136	0.00287159	0.00611807	437887	0.64	0.021613	T	C	Time spent watching television (TV) || id:ukb-b-5192	ukb-b-5192	Time spent watching television (TV)	Time spent watching television (TV) || ||	TRUE	igd
18	rs3851179	11	85868640	0.00467442	0.00164468	437887	0.00449997	0.628883	C	T	Time spent watching television (TV) || id:ukb-b-5192	ukb-b-5192	Time spent watching television (TV)	Time spent watching television (TV) || ||	TRUE	igd
19	rs867230	8	27468503	-0.000631491	0.00162815	437887	0.7	0.587222	A	C	Time spent watching television (TV) || id:ukb-b-5192	ukb-b-5192	Time spent watching television (TV)	Time spent watching television (TV) || ||	TRUE	igd
20	rs111278137	19	45215081	0.00442305	0.00566996	437887	0.44	0.021533	A	G	Time spent watching television (TV) || id:ukb-b-5192	ukb-b-5192	Time spent watching television (TV)	Time spent watching television (TV) || ||	TRUE	igd

## Sheet: Table S7
Table S7.The exposure(Alzheimer's disease) instrumental Variables (IVs) were matched to the effect allele of outcome(the time spent watching television ) instrumental Variables (IVs)
	SNP	effect_allele.exposure	other_allele.exposure	effect_allele.outcome	other_allele.outcome	beta.exposure	beta.outcome	eaf.exposure	eaf.outcome	remove	palindromic	ambiguous	id.outcome	chr	pos	se.outcome	samplesize.outcome	pval.outcome	outcome	originalname.outcome	outcome.deprecated	mr_keep.outcome	data_source.outcome	chr.exposure	pos.exposure	se.exposure	pval.exposure	samplesize.exposure	id.exposure	exposure	mr_keep.exposure	pval_origin.exposure	data_source.exposure	action	mr_keep
1	rs1081105	C	A	C	A	0.942	-0.00816649	NA	0.027581	FALSE	FALSE	FALSE	ukb-b-5192	19	45412955	0.00486994	437887	0.0940005	Time spent watching television (TV) || id:ukb-b-5192	Time spent watching television (TV)	Time spent watching television (TV) || ||	TRUE	igd	19	45412955	0.0436	1.51008e-103	63926	ieu-b-2	|| id:ieu-b-2	TRUE	reported	igd	2	TRUE
2	rs111278137	A	G	A	G	-0.4735	0.00442305	NA	0.021533	FALSE	FALSE	FALSE	ukb-b-5192	19	45215081	0.00566996	437887	0.44	Time spent watching television (TV) || id:ukb-b-5192	Time spent watching television (TV)	Time spent watching television (TV) || ||	TRUE	igd	19	45215081	0.0713	3.19669e-11	63926	ieu-b-2	|| id:ieu-b-2	TRUE	reported	igd	2	TRUE
3	rs11257242	G	C	G	C	0.0841	-0.00121771	NA	0.656226	FALSE	TRUE	TRUE	ukb-b-5192	10	11721119	0.00167718	437887	0.47	Time spent watching television (TV) || id:ukb-b-5192	Time spent watching television (TV)	Time spent watching television (TV) || ||	TRUE	igd	10	11721119	0.0154	4.63895e-08	63926	ieu-b-2	|| id:ieu-b-2	TRUE	reported	igd	2	FALSE
4	rs114812713	C	G	C	G	0.298	0.000859878	NA	0.026323	FALSE	TRUE	TRUE	ukb-b-5192	6	41034000	0.00505034	437887	0.86	Time spent watching television (TV) || id:ukb-b-5192	Time spent watching television (TV)	Time spent watching television (TV) || ||	TRUE	igd	6	41034000	0.0431	4.46684e-12	63926	ieu-b-2	|| id:ieu-b-2	TRUE	reported	igd	2	FALSE
5	rs11767557	C	T	C	T	-0.1028	-3.93424e-06	NA	0.212791	FALSE	FALSE	FALSE	ukb-b-5192	7	143109139	0.00194127	437887	1	Time spent watching television (TV) || id:ukb-b-5192	Time spent watching television (TV)	Time spent watching television (TV) || ||	TRUE	igd	7	143109139	0.0182	1.56099e-08	63926	ieu-b-2	|| id:ieu-b-2	TRUE	reported	igd	2	TRUE
6	rs12151021	G	A	G	A	-0.1071	-0.000581794	NA	0.674729	FALSE	FALSE	FALSE	ukb-b-5192	19	1050874	0.00170707	437887	0.73	Time spent watching television (TV) || id:ukb-b-5192	Time spent watching television (TV)	Time spent watching television (TV) || ||	TRUE	igd	19	1050874	0.0169	2.56201e-10	63926	ieu-b-2	|| id:ieu-b-2	TRUE	reported	igd	2	TRUE
7	rs12590654	A	G	A	G	-0.0906	-0.00349008	NA	0.339815	FALSE	FALSE	FALSE	ukb-b-5192	14	92938855	0.00169082	437887	0.0389996	Time spent watching television (TV) || id:ukb-b-5192	Time spent watching television (TV)	Time spent watching television (TV) || ||	TRUE	igd	14	92938855	0.0157	8.72891e-09	63926	ieu-b-2	|| id:ieu-b-2	TRUE	reported	igd	2	TRUE
8	rs139136389	T	C	T	C	-0.4938	0.00287159	NA	0.021613	FALSE	FALSE	FALSE	ukb-b-5192	19	45427136	0.00611807	437887	0.64	Time spent watching television (TV) || id:ukb-b-5192	Time spent watching television (TV)	Time spent watching television (TV) || ||	TRUE	igd	19	45427136	0.0851	6.42806e-09	63926	ieu-b-2	|| id:ieu-b-2	TRUE	reported	igd	2	TRUE
9	rs147711004	A	G	A	G	1.1354	-0.00827486	NA	0.036305	FALSE	FALSE	FALSE	ukb-b-5192	19	45337918	0.00435098	437887	0.0569994	Time spent watching television (TV) || id:ukb-b-5192	Time spent watching television (TV)	Time spent watching television (TV) || ||	TRUE	igd	19	45337918	0.0366	1e-200	63926	ieu-b-2	|| id:ieu-b-2	TRUE	reported	igd	2	TRUE
10	rs150685845	G	A	G	A	0.5561	-0.00803076	NA	0.015208	FALSE	FALSE	FALSE	ukb-b-5192	19	45675180	0.00654415	437887	0.22	Time spent watching television (TV) || id:ukb-b-5192	Time spent watching television (TV)	Time spent watching television (TV) || ||	TRUE	igd	19	45675180	0.0645	6.62064e-18	63926	ieu-b-2	|| id:ieu-b-2	TRUE	reported	igd	2	TRUE
11	rs1582763	A	G	A	G	-0.1232	-5.67533e-05	NA	0.380044	FALSE	FALSE	FALSE	ukb-b-5192	11	60021948	0.00164075	437887	0.97	Time spent watching television (TV) || id:ukb-b-5192	Time spent watching television (TV)	Time spent watching television (TV) || ||	TRUE	igd	11	60021948	0.0149	1.18604e-16	63926	ieu-b-2	|| id:ieu-b-2	TRUE	reported	igd	2	TRUE
12	rs3740688	T	G	T	G	0.0935	-0.000587837	NA	0.545299	FALSE	FALSE	FALSE	ukb-b-5192	11	47380340	0.00159933	437887	0.709999	Time spent watching television (TV) || id:ukb-b-5192	Time spent watching television (TV)	Time spent watching television (TV) || ||	TRUE	igd	11	47380340	0.0144	9.70287e-11	63926	ieu-b-2	|| id:ieu-b-2	TRUE	reported	igd	2	TRUE
13	rs3851179	C	T	C	T	0.1198	0.00467442	NA	0.628883	FALSE	FALSE	FALSE	ukb-b-5192	11	85868640	0.00164468	437887	0.00449997	Time spent watching television (TV) || id:ukb-b-5192	Time spent watching television (TV)	Time spent watching television (TV) || ||	TRUE	igd	11	85868640	0.0148	5.80898e-16	63926	ieu-b-2	|| id:ieu-b-2	TRUE	reported	igd	2	TRUE
14	rs6733839	T	C	T	C	0.1693	0.00103023	NA	0.390289	FALSE	FALSE	FALSE	ukb-b-5192	2	127892810	0.00165551	437887	0.53	Time spent watching television (TV) || id:ukb-b-5192	Time spent watching television (TV)	Time spent watching television (TV) || ||	TRUE	igd	2	127892810	0.0154	4.02161e-28	63926	ieu-b-2	|| id:ieu-b-2	TRUE	reported	igd	2	TRUE
15	rs679515	C	T	C	T	-0.1508	-7.72819e-06	NA	0.82282	FALSE	FALSE	FALSE	ukb-b-5192	1	207750568	0.00208123	437887	1	Time spent watching television (TV) || id:ukb-b-5192	Time spent watching television (TV)	Time spent watching television (TV) || ||	TRUE	igd	1	207750568	0.0183	1.55489e-16	63926	ieu-b-2	|| id:ieu-b-2	TRUE	reported	igd	2	TRUE
16	rs72654445	A	G	A	G	-0.5425	-0.0117735	NA	0.013996	FALSE	FALSE	FALSE	ukb-b-5192	19	45417200	0.00727794	437887	0.11	Time spent watching television (TV) || id:ukb-b-5192	Time spent watching television (TV)	Time spent watching television (TV) || ||	TRUE	igd	19	45417200	0.0811	2.26986e-11	63926	ieu-b-2	|| id:ieu-b-2	TRUE	reported	igd	2	TRUE
17	rs73223431	T	C	T	C	0.0936	0.000930136	NA	0.365567	FALSE	FALSE	FALSE	ukb-b-5192	8	27219987	0.00165204	437887	0.57	Time spent watching television (TV) || id:ukb-b-5192	Time spent watching television (TV)	Time spent watching television (TV) || ||	TRUE	igd	8	27219987	0.0153	8.342e-10	63926	ieu-b-2	|| id:ieu-b-2	TRUE	reported	igd	2	TRUE
18	rs7412	T	C	T	C	-0.4673	0.00886033	NA	0.080064	FALSE	FALSE	FALSE	ukb-b-5192	19	45412079	0.00293365	437887	0.0025	Time spent watching television (TV) || id:ukb-b-5192	Time spent watching television (TV)	Time spent watching television (TV) || ||	TRUE	igd	19	45412079	0.0305	6.4003e-53	63926	ieu-b-2	|| id:ieu-b-2	TRUE	reported	igd	2	TRUE
19	rs867230	A	C	A	C	0.1333	-0.000631491	NA	0.587222	FALSE	FALSE	FALSE	ukb-b-5192	8	27468503	0.00162815	437887	0.7	Time spent watching television (TV) || id:ukb-b-5192	Time spent watching television (TV)	Time spent watching television (TV) || ||	TRUE	igd	8	27468503	0.0158	3.49221e-17	63926	ieu-b-2	|| id:ieu-b-2	TRUE	reported	igd	2	TRUE
20	rs9381563	T	C	T	C	-0.0821	0.00551687	NA	0.63823	FALSE	FALSE	FALSE	ukb-b-5192	6	47432637	0.00166428	437887	0.000920005	Time spent watching television (TV) || id:ukb-b-5192	Time spent watching television (TV)	Time spent watching television (TV) || ||	TRUE	igd	6	47432637	0.0148	2.934e-08	63926	ieu-b-2	|| id:ieu-b-2	TRUE	reported	igd	2	TRUE
